# Supplementary material for: Impact of Vitamin B12 Supplementation on Cardiovascular Health in the Silver Star Bamboo Rat, a Species That Feeds Primarily on Bamboo
Source: Animals (Basel). 2025 Aug 27;15(17):2526. doi: 10.3390/ani15172526 (PMC12427418; doi:10.3390/ani15172526)
Supplement: Supplementary file 1 [file animals-15-02526-s001.zip]

Archive with 2 entries (2 files):
- animals-3694537-supplementary/Supplementary Figures.pdf
- animals-3694537-supplementary/Supplementary Tables.xlsx
