# Supplementary material for: Impact of Vitamin B12 Supplementation on Cardiovascular Health in the Silver Star Bamboo Rat, a Species That Feeds Primarily on Bamboo
Source: Animals (Basel). 2025 Aug 27;15(17):2526. doi: 10.3390/ani15172526 (PMC12427418; doi:10.3390/ani15172526)
Supplement: Supplementary file 1 [file animals-15-02526-s001.zip › animals-3694537-supplementary/Supplementary Tables.xlsx]

## Sheet: Table S1
Table S1. Information of twenty-four RNA-seq libraries in this study.
Scientific name	Sample ID	Group	Sex	Developmental Stage	Organ	Read length (bp)	Layout	Database, genome version	SRA accessions	aligned reads (%)
Rhizomys pruinosus	BambooRat_01	Control	Female	Adult	Liver	150	PAIRED	NCBI, RhiPru_1.0	SRR30000998	0.9527
Rhizomys pruinosus	BambooRat_02	Control	Female	Adult	Liver	150	PAIRED	NCBI, RhiPru_1.0	SRR30000997	0.9405
Rhizomys pruinosus	BambooRat_03	Control	Female	Adult	Liver	150	PAIRED	NCBI, RhiPru_1.0	SRR30000996	0.947
Rhizomys pruinosus	BambooRat_04	VB12	Male	Adult	Liver	150	PAIRED	NCBI, RhiPru_1.0	SRR30000995	0.9444
Rhizomys pruinosus	BambooRat_05	VB12	Female	Adult	Liver	150	PAIRED	NCBI, RhiPru_1.0	SRR30000994	0.9448
Rhizomys pruinosus	BambooRat_06	VB12	Female	Adult	Liver	150	PAIRED	NCBI, RhiPru_1.0	SRR30000993	0.9475
Mus musculus	Mouse_01	NA	Male	Adult	Liver	100	SINGLE	Ensembl, release 110	ERR2588679	0.9448
Mus musculus	Mouse_02	NA	Female	Adult	Liver	100	SINGLE	Ensembl, release 110	ERR2588680	0.9483
Mus musculus	Mouse_03	NA	Male	Adult	Liver	100	SINGLE	Ensembl, release 110	ERR2588681	0.9465
Mus musculus	Mouse_04	NA	Female	Adult	Liver	100	SINGLE	Ensembl, release 110	ERR2588682	0.964
Rattus norvegicus	Rat_01	NA	Female	Adult	Liver	150	PAIRED	Ensembl, release 110	SRR14057174	0.8829
Rattus norvegicus	Rat_02	NA	Female	Adult	Liver	150	PAIRED	Ensembl, release 110	SRR14057175	0.8918
Rattus norvegicus	Rat_03	NA	Female	Adult	Liver	150	PAIRED	Ensembl, release 110	SRR14057176	0.8898
Rattus norvegicus	Rat_04	NA	Female	Adult	Liver	150	PAIRED	Ensembl, release 110	SRR14057178	0.9059
Rattus norvegicus	Rat_05	NA	Female	Adult	Liver	150	PAIRED	Ensembl, release 110	SRR14057180	0.8961
Mesocricetus auratus	Hamster_01	NA	Male	Adult	Liver	150	PAIRED	Ensembl, release 110	SRR17274321	0.7842
Mesocricetus auratus	Hamster_02	NA	Male	Adult	Liver	150	PAIRED	Ensembl, release 110	SRR17274322	0.7818
Mesocricetus auratus	Hamster_03	NA	Male	Adult	Liver	150	PAIRED	Ensembl, release 110	SRR17274324	0.7626
Mesocricetus auratus	Hamster_04	NA	Male	Adult	Liver	150	PAIRED	Ensembl, release 110	SRR17274327	0.784
Mesocricetus auratus	Hamster_05	NA	Male	Adult	Liver	150	PAIRED	Ensembl, release 110	SRR17274328	0.7665
Mus pahari	MusPahari_01	NA	Male	Adult	Liver	150	PAIRED	NCBI, PAHARI_EIJ_v1.1	SRR8833231	0.7159
Mus pahari	MusPahari_02	NA	Male	Adult	Liver	150	PAIRED	NCBI, PAHARI_EIJ_v1.1	SRR8833232	0.7665
Mus pahari	MusPahari_03	NA	Female	Adult	Liver	150	PAIRED	NCBI, PAHARI_EIJ_v1.1	SRR8833244	0.7008
Mus pahari	MusPahari_04	NA	Male	Adult	Liver	150	PAIRED	NCBI, PAHARI_EIJ_v1.1	SRR8833246	0.7032

## Sheet: Table S2
Table S2. The primers used for RT-qPCR.
Gene name	Species	Primer sequence (5’-3’) F	Primer sequence (5’-3’) R
ACTB	Rhizomys pruinosus	GGCCACCTTCAACTCCATCA	TGCTAGGGCTGTGATCTCCT
ACTB	Mus musculus	CATCCGTAAAGACCTCTATGCCAAC	ATGGAGCCACCGATCCACA
ACTB	Rattus norvegicus	ATGGATGACGATATCGCTGC	CTTCTGACCCATACCCACCA
ACTB	Mesocricetus auratus	TACAGCTTCACCACCACAGC	CGGACTCATCGTACTCCTGC
Sgcb	Rhizomys pruinosus	GCCGAGCAGCAAAGTTTCAA	GACGAACAGGAGGACAAGCA
Sgcb	Mus musculus	GTCCTCCTGTTTATCCTGGCC	TCCTCCCACCGTGCTCTTATA
Sgcb	Rattus norvegicus	CACTTGTCATCTGGGCCGTG	TTCATTCCGCCTTCCTCCCA
Sgcb	Mesocricetus auratus	AGCAGCAAAGTTCCAATGGG	AGTTGCCCTTTCTCCCTCTC
Itga1	Rhizomys pruinosus	ACCACATTTCAATTGCGGCC	GGGTACAGCACAGGATAGCC
Itga1	Mus musculus	ATGACGCTCTGCCAAACTCA	TGTTGTACGCACTGTCTCCC
Itga1	Rattus norvegicus	TGTACTTGATGACGCTCTGC	ACGCACTGTCTCCTTTGTTT
Itga1	Mesocricetus auratus	TGTGAACTGCAAACCTCGGA	ACTTGGCTCACATCGGAAGG
Itgb8	Rhizomys pruinosus	ACGGAAACTGCCACCTGAAA	AGGCAAGAGGGGTAGAAGGT
Itgb8	Mus musculus	ATTGGCCGTCTCTGTGAGC	TGGTCCATGCGATGCTGTT
Itgb8	Rattus norvegicus	CTCCAGATCCCAAGTGTCCAC	GGCCATACACTCTTCCAAGCT
Itgb8	Mesocricetus auratus	GCTGCTGTCTGTGAGAGTCAT	TTCCGTCATTTGGCACCACTA
Ifng	Rhizomys pruinosus	AGTTCTTCAAGAGCAGTGGTGA	TGATCCCCAAGCCAGAAACA
Ifng	Mus musculus	TTGCAGCTCTTCCTCATGGC	TGTCACCATCCTTTTGCCAGT
Ifng	Rattus norvegicus	TCGAATCGCACCTGATCACT	CGACTCCTTTTCCGCTTCCT
Ifng	Mesocricetus auratus	GCACACCACACGTTGCATC	GCCTTTTGCCAGTTCGTCA

## Sheet: Table S3
Table S3. GO enrichment results for upregulated DEGs in livers of R. pruinosus compared to non‑herbivorous rodents.													Table S2 GO enrichment results for upregulated DEGs in livers of R. pruinosus compared to non‑herbivorous rodents
GO TERM	Description	P-Value	Corrected P-Value	geneID	Input number	Background number
GO:0016020	membrane	3.52955e-17	1.12628e-13	ENSMUSG00000022769|ENSMUSG00000037972|ENSMUSG00000034981|ENSMUSG00000028874|ENSMUSG00000015405|ENSMUSG00000007989|ENSMUSG00000030350|ENSMUSG00000026963|ENSMUSG00000050370|ENSMUSG00000046519|ENSMUSG00000030110|ENSMUSG00000022564|ENSMUSG00000044337|ENSMUSG00000010142|ENSMUSG00000043463|ENSMUSG00000047109|ENSMUSG00000039954|ENSMUSG00000042514|ENSMUSG00000051397|ENSMUSG00000042284|ENSMUSG00000015484|…	247	6504
GO:0005576	extracellular region	1.57892e-16	2.51916e-13	ENSMUSG00000038156|ENSMUSG00000015405|ENSMUSG00000027386|ENSMUSG00000020867|ENSMUSG00000041872|ENSMUSG00000019997|ENSMUSG00000009580|ENSMUSG00000056174|ENSMUSG00000039899|ENSMUSG00000036446|ENSMUSG00000020383|ENSMUSG00000021943|ENSMUSG00000015647|ENSMUSG00000058914|ENSMUSG00000044172|ENSMUSG00000032496|ENSMUSG00000050762|ENSMUSG00000031073|ENSMUSG00000021190|ENSMUSG00000037411|ENSMUSG00000028626|…	98	1661
GO:0005886	plasma membrane	7.16146e-16	7.61741e-13	ENSMUSG00000028173|ENSMUSG00000028874|ENSMUSG00000015405|ENSMUSG00000007989|ENSMUSG00000030350|ENSMUSG00000038503|ENSMUSG00000030110|ENSMUSG00000031465|ENSMUSG00000044337|ENSMUSG00000043463|ENSMUSG00000047109|ENSMUSG00000039954|ENSMUSG00000030847|ENSMUSG00000051397|ENSMUSG00000042284|ENSMUSG00000067879|ENSMUSG00000004951|ENSMUSG00000021108|ENSMUSG00000043670|ENSMUSG00000047293|ENSMUSG00000055976|…	177	4160
GO:0005615	extracellular space	1.93178e-12	1.54108e-09	ENSMUSG00000039208|ENSMUSG00000024011|ENSMUSG00000025776|ENSMUSG00000056174|ENSMUSG00000031849|ENSMUSG00000058914|ENSMUSG00000067149|ENSMUSG00000013643|ENSMUSG00000028626|ENSMUSG00000028362|ENSMUSG00000037202|ENSMUSG00000031995|ENSMUSG00000010051|ENSMUSG00000055170|ENSMUSG00000068129|ENSMUSG00000041872|ENSMUSG00000019997|ENSMUSG00000020826|ENSMUSG00000031465|ENSMUSG00000030657|ENSMUSG00000009580|…	83	1514
GO:0009986	cell surface	1.32661e-09	8.4664e-07	ENSMUSG00000026824|ENSMUSG00000032915|ENSMUSG00000000805|ENSMUSG00000015405|ENSMUSG00000033420|ENSMUSG00000034220|ENSMUSG00000008734|ENSMUSG00000048827|ENSMUSG00000021994|ENSMUSG00000044337|ENSMUSG00000022505|ENSMUSG00000016024|ENSMUSG00000030043|ENSMUSG00000042474|ENSMUSG00000027863|ENSMUSG00000026124|ENSMUSG00000042284|ENSMUSG00000071552|ENSMUSG00000034990|ENSMUSG00000043301|ENSMUSG00000035547|…	45	674
GO:0007155	cell adhesion	8.25798e-08	4.19486e-05	ENSMUSG00000038156|ENSMUSG00000048001|ENSMUSG00000027386|ENSMUSG00000030110|ENSMUSG00000022528|ENSMUSG00000044337|ENSMUSG00000018569|ENSMUSG00000022505|ENSMUSG00000056174|ENSMUSG00000026479|ENSMUSG00000047109|ENSMUSG00000007594|ENSMUSG00000027863|ENSMUSG00000042284|ENSMUSG00000029161|ENSMUSG00000027356|ENSMUSG00000032357|ENSMUSG00000015647|ENSMUSG00000031841|ENSMUSG00000015316|ENSMUSG00000031849|…	37	571
GO:0016021	integral component of membrane	9.20213e-08	4.19486e-05	ENSMUSG00000037972|ENSMUSG00000028173|ENSMUSG00000015405|ENSMUSG00000026963|ENSMUSG00000030110|ENSMUSG00000022564|ENSMUSG00000044337|ENSMUSG00000010142|ENSMUSG00000047109|ENSMUSG00000042763|ENSMUSG00000051397|ENSMUSG00000042284|ENSMUSG00000022175|ENSMUSG00000015484|ENSMUSG00000028581|ENSMUSG00000050866|ENSMUSG00000060509|ENSMUSG00000047293|ENSMUSG00000055976|ENSMUSG00000061451|ENSMUSG00000033717|…	180	5334
GO:0030154	cell differentiation	2.1844e-06	0.000871303	ENSMUSG00000016087|ENSMUSG00000021569|ENSMUSG00000028874|ENSMUSG00000020867|ENSMUSG00000025158|ENSMUSG00000030256|ENSMUSG00000031465|ENSMUSG00000022528|ENSMUSG00000021994|ENSMUSG00000027004|ENSMUSG00000024215|ENSMUSG00000032015|ENSMUSG00000001627|ENSMUSG00000048001|ENSMUSG00000029359|ENSMUSG00000079036|ENSMUSG00000021108|ENSMUSG00000042708|ENSMUSG00000043410|ENSMUSG00000020325|ENSMUSG00000047654|…	49	1002
GO:0010628	positive regulation of gene expression	2.68903e-06	0.00095341	ENSMUSG00000036923|ENSMUSG00000021994|ENSMUSG00000055170|ENSMUSG00000029359|ENSMUSG00000030110|ENSMUSG00000019997|ENSMUSG00000009580|ENSMUSG00000020383|ENSMUSG00000037279|ENSMUSG00000022114|ENSMUSG00000039005|ENSMUSG00000031132|ENSMUSG00000020542|ENSMUSG00000022528|ENSMUSG00000048387|ENSMUSG00000031073|ENSMUSG00000032093|ENSMUSG00000019789|ENSMUSG00000025321|ENSMUSG00000033006|ENSMUSG00000039942|…	32	531
GO:0008284	positive regulation of cell population proliferation	3.87846e-06	0.00123762	ENSMUSG00000036923|ENSMUSG00000048001|ENSMUSG00000033762|ENSMUSG00000055170|ENSMUSG00000022528|ENSMUSG00000019997|ENSMUSG00000045730|ENSMUSG00000021994|ENSMUSG00000031616|ENSMUSG00000022505|ENSMUSG00000032565|ENSMUSG00000026479|ENSMUSG00000031723|ENSMUSG00000024353|ENSMUSG00000028635|ENSMUSG00000018569|ENSMUSG00000038984|ENSMUSG00000027447|ENSMUSG00000020542|ENSMUSG00000031073|ENSMUSG00000021190|…	32	541
GO:0007275	multicellular organism development	4.3382e-06	0.00125847	ENSMUSG00000038721|ENSMUSG00000028173|ENSMUSG00000020867|ENSMUSG00000007989|ENSMUSG00000075394|ENSMUSG00000025158|ENSMUSG00000030110|ENSMUSG00000028517|ENSMUSG00000044337|ENSMUSG00000021994|ENSMUSG00000060534|ENSMUSG00000027004|ENSMUSG00000001627|ENSMUSG00000056648|ENSMUSG00000048001|ENSMUSG00000026124|ENSMUSG00000037279|ENSMUSG00000031465|ENSMUSG00000030491|ENSMUSG00000020325|ENSMUSG00000039476|…	51	1089
GO:0061629	RNA polymerase II-specific DNA-binding transcription factor binding	1.03911e-05	0.00276315	ENSMUSG00000001627|ENSMUSG00000020542|ENSMUSG00000024803|ENSMUSG00000004951|ENSMUSG00000025172	5	9
GO:0005509	calcium ion binding	1.53255e-05	0.00376181	ENSMUSG00000032915|ENSMUSG00000020907|ENSMUSG00000048827|ENSMUSG00000037202|ENSMUSG00000039676|ENSMUSG00000027386|ENSMUSG00000001025|ENSMUSG00000030110|ENSMUSG00000021973|ENSMUSG00000001023|ENSMUSG00000001021|ENSMUSG00000040808|ENSMUSG00000031841|ENSMUSG00000021608|ENSMUSG00000031849|ENSMUSG00000008153|ENSMUSG00000028217|ENSMUSG00000000303|ENSMUSG00000033847|ENSMUSG00000034918|ENSMUSG00000005973|…	33	609
GO:0005102	signaling receptor binding	2.27051e-05	0.00517515	ENSMUSG00000054855|ENSMUSG00000031465|ENSMUSG00000021994|ENSMUSG00000014351|ENSMUSG00000039899|ENSMUSG00000026479|ENSMUSG00000027863|ENSMUSG00000026124|ENSMUSG00000042284|ENSMUSG00000071552|ENSMUSG00000016024|ENSMUSG00000015647|ENSMUSG00000039005|ENSMUSG00000074121|ENSMUSG00000025321|ENSMUSG00000035678|ENSMUSG00000029671|ENSMUSG00000037411|ENSMUSG00000028874|ENSMUSG00000033208|ENSMUSG00000015957|…	25	405
GO:0043616	keratinocyte proliferation	3.03398e-05	0.00621174	ENSMUSG00000021765|ENSMUSG00000029671|ENSMUSG00000027356|ENSMUSG00000028236|ENSMUSG00000031841	5	12
GO:0062023	collagen-containing extracellular matrix	3.29249e-05	0.00621174	ENSMUSG00000039899|ENSMUSG00000036446|ENSMUSG00000026479|ENSMUSG00000027570|ENSMUSG00000033453|ENSMUSG00000037411|ENSMUSG00000031548|ENSMUSG00000034220|ENSMUSG00000001025|ENSMUSG00000028626|ENSMUSG00000041559|ENSMUSG00000032231|ENSMUSG00000015647|ENSMUSG00000032357|ENSMUSG00000055653|ENSMUSG00000031465|ENSMUSG00000037705|ENSMUSG00000031849|ENSMUSG00000001021|ENSMUSG00000027447|ENSMUSG00000038156	21	313
GO:0050729	positive regulation of inflammatory response	3.30929e-05	0.00621174	ENSMUSG00000056054|ENSMUSG00000039942|ENSMUSG00000025473|ENSMUSG00000037411|ENSMUSG00000042699|ENSMUSG00000055170|ENSMUSG00000021994|ENSMUSG00000008734|ENSMUSG00000031616|ENSMUSG00000039005	10	78
GO:0007229	integrin-mediated signaling pathway	3.65291e-05	0.00647581	ENSMUSG00000031132|ENSMUSG00000038264|ENSMUSG00000028217|ENSMUSG00000028874|ENSMUSG00000042284|ENSMUSG00000027356|ENSMUSG00000015647|ENSMUSG00000019997|ENSMUSG00000028517|ENSMUSG00000025321	10	79
GO:0035567	non-canonical Wnt signaling pathway	4.23762e-05	0.00711698	ENSMUSG00000027004|ENSMUSG00000031548|ENSMUSG00000015957|ENSMUSG00000036856|ENSMUSG00000007989|ENSMUSG00000021994	6	23
GO:0001755	neural crest cell migration	5.00825e-05	0.00777662	ENSMUSG00000038264|ENSMUSG00000037279|ENSMUSG00000031217|ENSMUSG00000033006|ENSMUSG00000031073|ENSMUSG00000015647|ENSMUSG00000030110|ENSMUSG00000000627	8	50
GO:0007165	signal transduction	5.1178e-05	0.00777662	ENSMUSG00000034226|ENSMUSG00000032915|ENSMUSG00000048337|ENSMUSG00000041119|ENSMUSG00000056130|ENSMUSG00000041189|ENSMUSG00000073008|ENSMUSG00000041696|ENSMUSG00000008734|ENSMUSG00000030257|ENSMUSG00000028517|ENSMUSG00000044337|ENSMUSG00000021994|ENSMUSG00000031616|ENSMUSG00000071658|ENSMUSG00000030043|ENSMUSG00000015957|ENSMUSG00000022490|ENSMUSG00000020937|ENSMUSG00000045730|ENSMUSG00000020159|…	49	1136
GO:0005737	cytoplasm	6.32059e-05	0.00916772	ENSMUSG00000037972|ENSMUSG00000020937|ENSMUSG00000037979|ENSMUSG00000075702|ENSMUSG00000055170|ENSMUSG00000022619|ENSMUSG00000022075|ENSMUSG00000044337|ENSMUSG00000009580|ENSMUSG00000080115|ENSMUSG00000038393|ENSMUSG00000020383|ENSMUSG00000042514|ENSMUSG00000021947|ENSMUSG00000029359|ENSMUSG00000036964|ENSMUSG00000004951|ENSMUSG00000036962|ENSMUSG00000015405|ENSMUSG00000035547|ENSMUSG00000047293|…	201	6744
GO:0032757	positive regulation of interleukin-8 production	8.15474e-05	0.0113138	ENSMUSG00000039942|ENSMUSG00000051439|ENSMUSG00000037411|ENSMUSG00000027863|ENSMUSG00000051314|ENSMUSG00000016024|ENSMUSG00000021994|ENSMUSG00000039005	8	54
GO:0009897	external side of plasma membrane	8.634e-05	0.0114796	ENSMUSG00000026824|ENSMUSG00000033420|ENSMUSG00000055170|ENSMUSG00000044337|ENSMUSG00000010142|ENSMUSG00000036251|ENSMUSG00000020383|ENSMUSG00000042474|ENSMUSG00000027863|ENSMUSG00000042284|ENSMUSG00000003206|ENSMUSG00000031841|ENSMUSG00000060509|ENSMUSG00000024030|ENSMUSG00000015316|ENSMUSG00000039005|ENSMUSG00000031132|ENSMUSG00000038264|ENSMUSG00000030342|ENSMUSG00000032093|ENSMUSG00000051439|…	24	415
GO:0040037	negative regulation of fibroblast growth factor receptor signaling pathway	9.24895e-05	0.0118054	ENSMUSG00000021994|ENSMUSG00000036856|ENSMUSG00000022114|ENSMUSG00000044461|ENSMUSG00000034220	5	16
GO:1902732	positive regulation of chondrocyte proliferation	0.000115933	0.0138807	ENSMUSG00000042485|ENSMUSG00000032496|ENSMUSG00000000567|ENSMUSG00000031849	4	8
GO:0050678	regulation of epithelial cell proliferation	0.000117449	0.0138807	ENSMUSG00000022528|ENSMUSG00000051397|ENSMUSG00000048001|ENSMUSG00000031616|ENSMUSG00000031870	5	17
GO:0006954	inflammatory response	0.000130676	0.0148924	ENSMUSG00000031132|ENSMUSG00000038264|ENSMUSG00000056054|ENSMUSG00000039942|ENSMUSG00000010051|ENSMUSG00000020383|ENSMUSG00000025473|ENSMUSG00000043496|ENSMUSG00000056130|ENSMUSG00000031425|ENSMUSG00000051314|ENSMUSG00000051439|ENSMUSG00000022126|ENSMUSG00000042699|ENSMUSG00000041872|ENSMUSG00000020826|ENSMUSG00000040552|ENSMUSG00000020573|ENSMUSG00000009580|ENSMUSG00000021764|ENSMUSG00000039005	21	347
GO:0005178	integrin binding	0.000140076	0.0149798	ENSMUSG00000031132|ENSMUSG00000038264|ENSMUSG00000028217|ENSMUSG00000025473|ENSMUSG00000030342|ENSMUSG00000027356|ENSMUSG00000015647|ENSMUSG00000019997|ENSMUSG00000028517|ENSMUSG00000031849|ENSMUSG00000022505|ENSMUSG00000025321	12	134
GO:0010629	negative regulation of gene expression	0.000140832	0.0149798	ENSMUSG00000058914|ENSMUSG00000039081|ENSMUSG00000019997|ENSMUSG00000000567|ENSMUSG00000007872|ENSMUSG00000028488|ENSMUSG00000037411|ENSMUSG00000031548|ENSMUSG00000036923|ENSMUSG00000037279|ENSMUSG00000031073|ENSMUSG00000036856|ENSMUSG00000027356|ENSMUSG00000055170|ENSMUSG00000021190|ENSMUSG00000032093|ENSMUSG00000020826|ENSMUSG00000022528|ENSMUSG00000019789|ENSMUSG00000039910|ENSMUSG00000025321	21	349
GO:0032729	positive regulation of interferon-gamma production	0.000155136	0.015969	ENSMUSG00000031132|ENSMUSG00000035678|ENSMUSG00000051439|ENSMUSG00000027863|ENSMUSG00000056130|ENSMUSG00000032093|ENSMUSG00000021994|ENSMUSG00000015316|ENSMUSG00000039005	9	77
GO:0097746	regulation of blood vessel diameter	0.000206845	0.0206263	ENSMUSG00000029019|ENSMUSG00000057123|ENSMUSG00000028635|ENSMUSG00000045730|ENSMUSG00000039321|ENSMUSG00000041616	6	32
GO:0060907	positive regulation of macrophage cytokine production	0.000226049	0.0218582	ENSMUSG00000038264|ENSMUSG00000039005|ENSMUSG00000008734|ENSMUSG00000021994	4	10
GO:0090090	negative regulation of canonical Wnt signaling pathway	0.000283658	0.0259592	ENSMUSG00000000303|ENSMUSG00000036169|ENSMUSG00000000567|ENSMUSG00000041616|ENSMUSG00000031548|ENSMUSG00000055653|ENSMUSG00000015957|ENSMUSG00000033006|ENSMUSG00000027356|ENSMUSG00000021994|ENSMUSG00000027004	11	124
GO:0032755	positive regulation of interleukin-6 production	0.000293985	0.0259592	ENSMUSG00000035678|ENSMUSG00000056130|ENSMUSG00000027551|ENSMUSG00000016024|ENSMUSG00000055170|ENSMUSG00000041872|ENSMUSG00000021994|ENSMUSG00000042699|ENSMUSG00000032053|ENSMUSG00000039005	10	104
GO:0009952	anterior/posterior pattern specification	0.000302379	0.0259592	ENSMUSG00000038721|ENSMUSG00000031548|ENSMUSG00000048001|ENSMUSG00000056648|ENSMUSG00000026124|ENSMUSG00000075394|ENSMUSG00000068079|ENSMUSG00000030256|ENSMUSG00000021994|ENSMUSG00000022528|ENSMUSG00000019789	11	125
GO:0007160	cell-matrix adhesion	0.000305422	0.0259592	ENSMUSG00000025473|ENSMUSG00000027356|ENSMUSG00000042284|ENSMUSG00000034990|ENSMUSG00000019997|ENSMUSG00000037705|ENSMUSG00000057454|ENSMUSG00000022505|ENSMUSG00000025321	9	85
GO:0031012	extracellular matrix	0.000309135	0.0259592	ENSMUSG00000036446|ENSMUSG00000026479|ENSMUSG00000007594|ENSMUSG00000033453|ENSMUSG00000043496|ENSMUSG00000034220|ENSMUSG00000056174|ENSMUSG00000028626|ENSMUSG00000015957|ENSMUSG00000036856|ENSMUSG00000015647|ENSMUSG00000021994|ENSMUSG00000020044|ENSMUSG00000019997|ENSMUSG00000037705|ENSMUSG00000038156|ENSMUSG00000027570	17	266
GO:0008585	female gonad development	0.000546511	0.0425345	ENSMUSG00000036856|ENSMUSG00000037411|ENSMUSG00000031548|ENSMUSG00000027570|ENSMUSG00000021765	5	25
GO:0060070	canonical Wnt signaling pathway	0.000576917	0.0428126	ENSMUSG00000007989|ENSMUSG00000027004|ENSMUSG00000029671|ENSMUSG00000031548|ENSMUSG00000015957|ENSMUSG00000036856|ENSMUSG00000021994|ENSMUSG00000028517	8	74
GO:0010454	negative regulation of cell fate commitment	0.000612153	0.0434085	ENSMUSG00000024215|ENSMUSG00000036169|ENSMUSG00000041309	3	5
GO:0120044	stereocilium base	0.000612153	0.0434085	ENSMUSG00000073574|ENSMUSG00000075267|ENSMUSG00000048707	3	5
GO:0048844	artery morphogenesis	0.000639459	0.044359	ENSMUSG00000022528|ENSMUSG00000057123|ENSMUSG00000015957|ENSMUSG00000039476|ENSMUSG00000031849	5	26
GO:0005515	protein binding	0.000683846	0.0464287	ENSMUSG00000038156|ENSMUSG00000015405|ENSMUSG00000007989|ENSMUSG00000038503|ENSMUSG00000055170|ENSMUSG00000020867|ENSMUSG00000041872|ENSMUSG00000030110|ENSMUSG00000073574|ENSMUSG00000031465|ENSMUSG00000043463|ENSMUSG00000038393|ENSMUSG00000047109|ENSMUSG00000020383|ENSMUSG00000042514|ENSMUSG00000042284|ENSMUSG00000015647|ENSMUSG00000021108|ENSMUSG00000063145|ENSMUSG00000063146|ENSMUSG00000007646|…	154	5164
GO:0007267	cell-cell signaling	0.000733894	0.047793	ENSMUSG00000057123|ENSMUSG00000068615|ENSMUSG00000042357|ENSMUSG00000015957|ENSMUSG00000036856|ENSMUSG00000021974|ENSMUSG00000021994|ENSMUSG00000042367	8	77
GO:0050679	positive regulation of epithelial cell proliferation	0.000733894	0.047793	ENSMUSG00000010051|ENSMUSG00000036923|ENSMUSG00000000567|ENSMUSG00000030043|ENSMUSG00000031548|ENSMUSG00000048387|ENSMUSG00000021974|ENSMUSG00000021994	8	77
GO:0051216	cartilage development	0.000793254	0.0506255	ENSMUSG00000000567|ENSMUSG00000048001|ENSMUSG00000075394|ENSMUSG00000041872|ENSMUSG00000021994|ENSMUSG00000025321|ENSMUSG00000039476|ENSMUSG00000031849	8	78
GO:0048471	perinuclear region of cytoplasm	0.000809594	0.0506552	ENSMUSG00000000805|ENSMUSG00000072437|ENSMUSG00000024831|ENSMUSG00000047963|ENSMUSG00000020826|ENSMUSG00000019997|ENSMUSG00000026479|ENSMUSG00000028488|ENSMUSG00000001025|ENSMUSG00000005986|ENSMUSG00000031841|ENSMUSG00000007041|ENSMUSG00000007646|ENSMUSG00000027447|ENSMUSG00000039005|ENSMUSG00000028699|ENSMUSG00000069763|ENSMUSG00000021190|ENSMUSG00000029019|ENSMUSG00000000303|ENSMUSG00000032231|…	29	638
GO:0045165	cell fate commitment	0.000856411	0.0514346	ENSMUSG00000000567|ENSMUSG00000029671|ENSMUSG00000015957|ENSMUSG00000036856|ENSMUSG00000022528|ENSMUSG00000021994|ENSMUSG00000019789|ENSMUSG00000022114	8	79
GO:0017147	Wnt-protein binding	0.000860241	0.0514346	ENSMUSG00000028173|ENSMUSG00000007989|ENSMUSG00000031548|ENSMUSG00000071847|ENSMUSG00000027004	5	28
GO:0047184	1-acylglycerophosphocholine O-acyltransferase activity	0.000902644	0.0514346	ENSMUSG00000021608|ENSMUSG00000033192|ENSMUSG00000027134	3	6
GO:0046696	lipopolysaccharide receptor complex	0.000902644	0.0514346	ENSMUSG00000051439|ENSMUSG00000043496|ENSMUSG00000039005	3	6
GO:0097084	vascular associated smooth muscle cell development	0.000902644	0.0514346	ENSMUSG00000022528|ENSMUSG00000031849|ENSMUSG00000029156	3	6
GO:0005764	lysosome	0.000929744	0.0520493	ENSMUSG00000010051|ENSMUSG00000074811|ENSMUSG00000028699|ENSMUSG00000020297|ENSMUSG00000073987|ENSMUSG00000029413|ENSMUSG00000061119|ENSMUSG00000045594|ENSMUSG00000041247|ENSMUSG00000024737|ENSMUSG00000068129|ENSMUSG00000032667|ENSMUSG00000019810|ENSMUSG00000028581|ENSMUSG00000021190|ENSMUSG00000035104|ENSMUSG00000055653|ENSMUSG00000021003|ENSMUSG00000043463|ENSMUSG00000032357|ENSMUSG00000027447	21	406
GO:0005768	endosome	0.000973434	0.0530627	ENSMUSG00000034226|ENSMUSG00000019066|ENSMUSG00000056130|ENSMUSG00000037202|ENSMUSG00000068129|ENSMUSG00000030110|ENSMUSG00000044337|ENSMUSG00000028488|ENSMUSG00000033998|ENSMUSG00000028173|ENSMUSG00000034220|ENSMUSG00000045730|ENSMUSG00000005986|ENSMUSG00000047293|ENSMUSG00000039005|ENSMUSG00000024030|ENSMUSG00000037031|ENSMUSG00000000303|ENSMUSG00000051343|ENSMUSG00000032231|ENSMUSG00000020297|…	30	677
GO:0022010	central nervous system myelination	0.000981104	0.0530627	ENSMUSG00000033006|ENSMUSG00000048001|ENSMUSG00000031425|ENSMUSG00000041309	4	16
GO:0007204	positive regulation of cytosolic calcium ion concentration	0.00108513	0.0574009	ENSMUSG00000071658|ENSMUSG00000039942|ENSMUSG00000030043|ENSMUSG00000028635|ENSMUSG00000040552|ENSMUSG00000020573|ENSMUSG00000052336|ENSMUSG00000034330|ENSMUSG00000060509|ENSMUSG00000039321|ENSMUSG00000044337|ENSMUSG00000031616	12	171
GO:0030336	negative regulation of cell migration	0.00111189	0.0574009	ENSMUSG00000000303|ENSMUSG00000015957|ENSMUSG00000037411|ENSMUSG00000031548|ENSMUSG00000054364|ENSMUSG00000052336|ENSMUSG00000036856|ENSMUSG00000039910|ENSMUSG00000043020|ENSMUSG00000030257	10	125
GO:0031225	anchored component of membrane	0.0011222	0.0574009	ENSMUSG00000038264|ENSMUSG00000000805|ENSMUSG00000051439|ENSMUSG00000013643|ENSMUSG00000026124|ENSMUSG00000055653|ENSMUSG00000034220|ENSMUSG00000034990|ENSMUSG00000031841|ENSMUSG00000037705|ENSMUSG00000057454	11	148
GO:0001530	lipopolysaccharide binding	0.00113327	0.0574009	ENSMUSG00000051439|ENSMUSG00000043496|ENSMUSG00000016024|ENSMUSG00000032496|ENSMUSG00000039005	5	30
GO:0036151	phosphatidylcholine acyl-chain remodeling	0.00126763	0.0597311	ENSMUSG00000021608|ENSMUSG00000033192|ENSMUSG00000033847	3	7
GO:0051712	positive regulation of killing of cells of other organism	0.00126763	0.0597311	ENSMUSG00000037202|ENSMUSG00000020826|ENSMUSG00000055170	3	7
GO:0002232	leukocyte chemotaxis involved in inflammatory response	0.00126763	0.0597311	ENSMUSG00000051314|ENSMUSG00000015316|ENSMUSG00000016024	3	7
GO:0071219	cellular response to molecule of bacterial origin	0.00126763	0.0597311	ENSMUSG00000051439|ENSMUSG00000021994|ENSMUSG00000022126	3	7
GO:0022409	positive regulation of cell-cell adhesion	0.00129159	0.0597311	ENSMUSG00000039910|ENSMUSG00000000303|ENSMUSG00000057706|ENSMUSG00000020325|ENSMUSG00000021994	5	31
GO:0048146	positive regulation of fibroblast proliferation	0.00163784	0.0719433	ENSMUSG00000032231|ENSMUSG00000037411|ENSMUSG00000042699|ENSMUSG00000021764|ENSMUSG00000021994|ENSMUSG00000039321|ENSMUSG00000028019	7	68
GO:0005604	basement membrane	0.00168183	0.0719433	ENSMUSG00000026479|ENSMUSG00000027570|ENSMUSG00000032231|ENSMUSG00000032357|ENSMUSG00000015647|ENSMUSG00000021974|ENSMUSG00000020044|ENSMUSG00000027447|ENSMUSG00000056174	9	110
GO:0005242	inward rectifier potassium channel activity	0.00169833	0.0719433	ENSMUSG00000026824|ENSMUSG00000030247|ENSMUSG00000043301|ENSMUSG00000033998	4	19
GO:0048546	digestive tract morphogenesis	0.00169833	0.0719433	ENSMUSG00000021994|ENSMUSG00000033006|ENSMUSG00000031548|ENSMUSG00000026124	4	19
GO:0003283	atrial septum development	0.00171347	0.0719433	ENSMUSG00000021994|ENSMUSG00000057123|ENSMUSG00000015957	3	8
GO:0045746	negative regulation of Notch signaling pathway	0.0018647	0.077276	ENSMUSG00000003436|ENSMUSG00000019789|ENSMUSG00000037031|ENSMUSG00000025158|ENSMUSG00000037279	5	34
GO:0045087	innate immune response	0.00197006	0.0788486	ENSMUSG00000041827|ENSMUSG00000056054|ENSMUSG00000021125|ENSMUSG00000051439|ENSMUSG00000067149|ENSMUSG00000043496|ENSMUSG00000022126|ENSMUSG00000056130|ENSMUSG00000032496|ENSMUSG00000028874|ENSMUSG00000036964|ENSMUSG00000052336|ENSMUSG00000016024|ENSMUSG00000042699|ENSMUSG00000021764|ENSMUSG00000044748|ENSMUSG00000016757|ENSMUSG00000034317|ENSMUSG00000015316|ENSMUSG00000036896|ENSMUSG00000039005	21	433
GO:0032496	response to lipopolysaccharide	0.00199731	0.0788486	ENSMUSG00000056054|ENSMUSG00000039942|ENSMUSG00000022126|ENSMUSG00000030247|ENSMUSG00000016024|ENSMUSG00000034330|ENSMUSG00000020826|ENSMUSG00000031616|ENSMUSG00000039005	9	113
GO:0043032	positive regulation of macrophage activation	0.00200148	0.0788486	ENSMUSG00000020383|ENSMUSG00000021994|ENSMUSG00000016024|ENSMUSG00000039005	4	20
GO:0005922	connexin complex	0.00200148	0.0788486	ENSMUSG00000042367|ENSMUSG00000068615|ENSMUSG00000057123|ENSMUSG00000042357	4	20
GO:0001934	positive regulation of protein phosphorylation	0.00204887	0.0793074	ENSMUSG00000038264|ENSMUSG00000031465|ENSMUSG00000019997|ENSMUSG00000039942|ENSMUSG00000000567|ENSMUSG00000071984|ENSMUSG00000031073|ENSMUSG00000021994|ENSMUSG00000055170|ENSMUSG00000021974|ENSMUSG00000008734|ENSMUSG00000009580|ENSMUSG00000031616|ENSMUSG00000032231	14	237
GO:0016477	cell migration	0.00206284	0.0793074	ENSMUSG00000054855|ENSMUSG00000050271|ENSMUSG00000055653|ENSMUSG00000034226|ENSMUSG00000072437|ENSMUSG00000054364|ENSMUSG00000034220|ENSMUSG00000031995|ENSMUSG00000015647|ENSMUSG00000019997|ENSMUSG00000022528|ENSMUSG00000020573|ENSMUSG00000021994|ENSMUSG00000022505|ENSMUSG00000025321	15	264
GO:0060452	positive regulation of cardiac muscle contraction	0.00224599	0.0843169	ENSMUSG00000015405|ENSMUSG00000041616|ENSMUSG00000019997	3	9
GO:2000270	negative regulation of fibroblast apoptotic process	0.00224599	0.0843169	ENSMUSG00000030641|ENSMUSG00000031548|ENSMUSG00000020573	3	9
GO:0050715	positive regulation of cytokine secretion	0.0023379	0.0867469	ENSMUSG00000051439|ENSMUSG00000058914|ENSMUSG00000055170|ENSMUSG00000039942|ENSMUSG00000028874	5	36
GO:0030178	negative regulation of Wnt signaling pathway	0.00245579	0.0900739	ENSMUSG00000036169|ENSMUSG00000027004|ENSMUSG00000031548|ENSMUSG00000021974|ENSMUSG00000044461|ENSMUSG00000071847	6	54
GO:0051482	positive regulation of cytosolic calcium ion concentration involved in phospholipase C-activating G protein-coupled signaling pathway	0.00260467	0.0933877	ENSMUSG00000073008|ENSMUSG00000040552|ENSMUSG00000060735|ENSMUSG00000021675|ENSMUSG00000031616	5	37
GO:0030134	COPII-coated ER to Golgi transport vesicle	0.00260467	0.0933877	ENSMUSG00000032353|ENSMUSG00000032180|ENSMUSG00000039714|ENSMUSG00000056130|ENSMUSG00000031919	5	37
GO:0005243	gap junction channel activity	0.00271608	0.095165	ENSMUSG00000042367|ENSMUSG00000068615|ENSMUSG00000057123|ENSMUSG00000042357	4	22
GO:0001568	blood vessel development	0.00273671	0.095165	ENSMUSG00000057123|ENSMUSG00000026124|ENSMUSG00000033420|ENSMUSG00000039910|ENSMUSG00000028517|ENSMUSG00000019789|ENSMUSG00000074676	7	75
GO:0005201	extracellular matrix structural constituent	0.00276929	0.095165	ENSMUSG00000026479|ENSMUSG00000038156|ENSMUSG00000028626|ENSMUSG00000032357|ENSMUSG00000015647|ENSMUSG00000037705|ENSMUSG00000031849|ENSMUSG00000056174|ENSMUSG00000027570	9	119
GO:0034145	positive regulation of toll-like receptor 4 signaling pathway	0.00287045	0.095165	ENSMUSG00000016024|ENSMUSG00000056130|ENSMUSG00000032496	3	10
GO:0030857	negative regulation of epithelial cell differentiation	0.00287045	0.095165	ENSMUSG00000048387|ENSMUSG00000055170|ENSMUSG00000000567	3	10
GO:0035988	chondrocyte proliferation	0.00287045	0.095165	ENSMUSG00000019997|ENSMUSG00000042485|ENSMUSG00000031849	3	10
GO:0071223	cellular response to lipoteichoic acid	0.00287045	0.095165	ENSMUSG00000051439|ENSMUSG00000016024|ENSMUSG00000039005	3	10
GO:0010634	positive regulation of epithelial cell migration	0.00289282	0.095165	ENSMUSG00000010051|ENSMUSG00000055170|ENSMUSG00000030043|ENSMUSG00000000567|ENSMUSG00000034330	5	38
GO:0016798	hydrolase activity, acting on glycosyl bonds	0.00313594	0.10211	ENSMUSG00000010051|ENSMUSG00000021003|ENSMUSG00000042763|ENSMUSG00000035121|ENSMUSG00000025220|ENSMUSG00000045594|ENSMUSG00000019810	7	77
GO:0032733	positive regulation of interleukin-10 production	0.00320332	0.102618	ENSMUSG00000031132|ENSMUSG00000020383|ENSMUSG00000071552|ENSMUSG00000039942|ENSMUSG00000039005	5	39
GO:0008584	male gonad development	0.00321585	0.102618	ENSMUSG00000027570|ENSMUSG00000000567|ENSMUSG00000031548|ENSMUSG00000029359|ENSMUSG00000036856|ENSMUSG00000039910|ENSMUSG00000021974|ENSMUSG00000021994	8	99
GO:0045892	negative regulation of transcription, DNA-templated	0.00325195	0.102742	ENSMUSG00000048001|ENSMUSG00000055170|ENSMUSG00000030256|ENSMUSG00000021994|ENSMUSG00000022528|ENSMUSG00000039081|ENSMUSG00000071637|ENSMUSG00000026628|ENSMUSG00000037279|ENSMUSG00000050945|ENSMUSG00000032715|ENSMUSG00000033006|ENSMUSG00000028545|ENSMUSG00000078796|ENSMUSG00000019789|ENSMUSG00000044519|ENSMUSG00000000567|ENSMUSG00000041309|ENSMUSG00000007872|ENSMUSG00000031548|ENSMUSG00000015957|…	24	545
GO:0005788	endoplasmic reticulum lumen	0.00335151	0.103218	ENSMUSG00000074121|ENSMUSG00000024353|ENSMUSG00000036856|ENSMUSG00000014905|ENSMUSG00000075702|ENSMUSG00000021994|ENSMUSG00000025823	7	78
GO:0031526	brush border membrane	0.00335151	0.103218	ENSMUSG00000033998|ENSMUSG00000000805|ENSMUSG00000015405|ENSMUSG00000027737|ENSMUSG00000034918|ENSMUSG00000020829|ENSMUSG00000020447	7	78
GO:0005783	endoplasmic reticulum	0.00336404	0.103218	ENSMUSG00000041119|ENSMUSG00000056130|ENSMUSG00000038503|ENSMUSG00000074971|ENSMUSG00000032180|ENSMUSG00000047963|ENSMUSG00000004044|ENSMUSG00000022564|ENSMUSG00000028517|ENSMUSG00000022769|ENSMUSG00000038732|ENSMUSG00000033579|ENSMUSG00000029233|ENSMUSG00000024353|ENSMUSG00000042514|ENSMUSG00000028173|ENSMUSG00000050370|ENSMUSG00000032353|ENSMUSG00000079036|ENSMUSG00000033187|ENSMUSG00000014905|…	52	1489
GO:0031643	positive regulation of myelination	0.00358815	0.109046	ENSMUSG00000044519|ENSMUSG00000033006|ENSMUSG00000068129|ENSMUSG00000033208	4	24
GO:0002244	hematopoietic progenitor cell differentiation	0.00381008	0.111976	ENSMUSG00000010142|ENSMUSG00000071637|ENSMUSG00000031548|ENSMUSG00000018925|ENSMUSG00000039910|ENSMUSG00000033106|ENSMUSG00000020325|ENSMUSG00000021765	8	102
GO:0045121	membrane raft	0.00383805	0.111976	ENSMUSG00000031217|ENSMUSG00000032231|ENSMUSG00000051439|ENSMUSG00000027863|ENSMUSG00000034220|ENSMUSG00000042284|ENSMUSG00000060534|ENSMUSG00000008734|ENSMUSG00000004044|ENSMUSG00000030110|ENSMUSG00000028517|ENSMUSG00000039005|ENSMUSG00000031616|ENSMUSG00000022505|ENSMUSG00000021536	15	283
GO:0005109	frizzled binding	0.00389512	0.111976	ENSMUSG00000029671|ENSMUSG00000036856|ENSMUSG00000031548|ENSMUSG00000015957|ENSMUSG00000021994	5	41
GO:0003281	ventricular septum development	0.00389512	0.111976	ENSMUSG00000022528|ENSMUSG00000057123|ENSMUSG00000039910|ENSMUSG00000015957|ENSMUSG00000021994	5	41
GO:0045766	positive regulation of angiogenesis	0.00405524	0.115441	ENSMUSG00000010051|ENSMUSG00000037411|ENSMUSG00000054364|ENSMUSG00000052336|ENSMUSG00000004951|ENSMUSG00000021994|ENSMUSG00000031465|ENSMUSG00000039321|ENSMUSG00000040552|ENSMUSG00000025321	10	151
GO:0001894	tissue homeostasis	0.004088	0.115441	ENSMUSG00000026824|ENSMUSG00000019997|ENSMUSG00000072437|ENSMUSG00000000567	4	25
GO:0032760	positive regulation of tumor necrosis factor production	0.00428201	0.119618	ENSMUSG00000051439|ENSMUSG00000027863|ENSMUSG00000027551|ENSMUSG00000016024|ENSMUSG00000055170|ENSMUSG00000039005	6	61
GO:0045348	positive regulation of MHC class II biosynthetic process	0.00441389	0.119618	ENSMUSG00000031132|ENSMUSG00000055170|ENSMUSG00000039005	3	12
GO:0034663	endoplasmic reticulum chaperone complex	0.00441389	0.119618	ENSMUSG00000025823|ENSMUSG00000022769|ENSMUSG00000024353	3	12
GO:0001913	T cell mediated cytotoxicity	0.00441389	0.119618	ENSMUSG00000037202|ENSMUSG00000022505|ENSMUSG00000039232	3	12
GO:0002376	immune system process	0.00455259	0.122078	ENSMUSG00000041827|ENSMUSG00000056054|ENSMUSG00000021125|ENSMUSG00000028874|ENSMUSG00000051439|ENSMUSG00000042474|ENSMUSG00000043496|ENSMUSG00000022126|ENSMUSG00000041247|ENSMUSG00000056130|ENSMUSG00000032496|ENSMUSG00000020573|ENSMUSG00000051314|ENSMUSG00000016024|ENSMUSG00000042699|ENSMUSG00000032093|ENSMUSG00000016757|ENSMUSG00000010142|ENSMUSG00000015316|ENSMUSG00000036896|ENSMUSG00000039005	21	467
GO:0008217	regulation of blood pressure	0.00460762	0.122524	ENSMUSG00000030043|ENSMUSG00000028635|ENSMUSG00000031616|ENSMUSG00000040552|ENSMUSG00000039321|ENSMUSG00000041616	6	62
GO:0002062	chondrocyte differentiation	0.00468766	0.123623	ENSMUSG00000042485|ENSMUSG00000048387|ENSMUSG00000048001|ENSMUSG00000000567|ENSMUSG00000021974	5	43
GO:0016787	hydrolase activity	0.00475124	0.123968	ENSMUSG00000030491|ENSMUSG00000021003|ENSMUSG00000021125|ENSMUSG00000020020|ENSMUSG00000029413|ENSMUSG00000015405|ENSMUSG00000041119|ENSMUSG00000043410|ENSMUSG00000024831|ENSMUSG00000031995|ENSMUSG00000033177|ENSMUSG00000042699|ENSMUSG00000028100|ENSMUSG00000028517|ENSMUSG00000050751|ENSMUSG00000032565|ENSMUSG00000061119|ENSMUSG00000042763|ENSMUSG00000020937|ENSMUSG00000033453|ENSMUSG00000062478|…	53	1552
GO:0005938	cell cortex	0.00478151	0.123968	ENSMUSG00000026479|ENSMUSG00000036923|ENSMUSG00000032231|ENSMUSG00000028841|ENSMUSG00000054364|ENSMUSG00000033847|ENSMUSG00000054855|ENSMUSG00000022075|ENSMUSG00000019997	9	130
GO:0009887	animal organ morphogenesis	0.00481729	0.123968	ENSMUSG00000016087|ENSMUSG00000064325|ENSMUSG00000026479|ENSMUSG00000055653|ENSMUSG00000015957|ENSMUSG00000031073|ENSMUSG00000015647|ENSMUSG00000021974|ENSMUSG00000021994|ENSMUSG00000028019	10	155
GO:0005793	endoplasmic reticulum-Golgi intermediate compartment	0.0049511	0.125388	ENSMUSG00000031919|ENSMUSG00000000805|ENSMUSG00000039714|ENSMUSG00000056130|ENSMUSG00000032353|ENSMUSG00000032180	6	63
GO:0060412	ventricular septum morphogenesis	0.00512407	0.125958	ENSMUSG00000022528|ENSMUSG00000057123|ENSMUSG00000039910|ENSMUSG00000019789|ENSMUSG00000015957	5	44
GO:0048306	calcium-dependent protein binding	0.00519211	0.125958	ENSMUSG00000056054|ENSMUSG00000032231|ENSMUSG00000001023|ENSMUSG00000001021|ENSMUSG00000033208|ENSMUSG00000040808|ENSMUSG00000001025	7	85
GO:0042535	-	0.00522446	0.125958	ENSMUSG00000016024|ENSMUSG00000055170|ENSMUSG00000004951|ENSMUSG00000039005	4	27
GO:0032502	developmental process	0.00522446	0.125958	ENSMUSG00000034845|ENSMUSG00000033106|ENSMUSG00000068079|ENSMUSG00000044243	4	27
GO:0060716	labyrinthine layer blood vessel development	0.00522446	0.125958	ENSMUSG00000022528|ENSMUSG00000019789|ENSMUSG00000020937|ENSMUSG00000037279	4	27
GO:0051897	positive regulation of protein kinase B signaling	0.00524991	0.125958	ENSMUSG00000058914|ENSMUSG00000036923|ENSMUSG00000025473|ENSMUSG00000022114|ENSMUSG00000020573|ENSMUSG00000052336|ENSMUSG00000030110|ENSMUSG00000038984	8	108
GO:0071260	cellular response to mechanical stimulus	0.005313	0.126246	ENSMUSG00000039942|ENSMUSG00000000567|ENSMUSG00000030847|ENSMUSG00000015957|ENSMUSG00000024803|ENSMUSG00000031616	6	64
GO:0042116	macrophage activation	0.00534103	0.126246	ENSMUSG00000020383|ENSMUSG00000028635|ENSMUSG00000039005	3	13
GO:0042803	protein homodimerization activity	0.00584702	0.135607	ENSMUSG00000030256|ENSMUSG00000067149|ENSMUSG00000030350|ENSMUSG00000074971|ENSMUSG00000033208|ENSMUSG00000041872|ENSMUSG00000001025|ENSMUSG00000020826|ENSMUSG00000022528|ENSMUSG00000032565|ENSMUSG00000001023|ENSMUSG00000021947|ENSMUSG00000029359|ENSMUSG00000045730|ENSMUSG00000004951|ENSMUSG00000031841|ENSMUSG00000024030|ENSMUSG00000033717|ENSMUSG00000032940|ENSMUSG00000000959|ENSMUSG00000028019|…	27	670
GO:0001618	virus receptor activity	0.00586456	0.135607	ENSMUSG00000010051|ENSMUSG00000047293|ENSMUSG00000064326|ENSMUSG00000015405	4	28
GO:0071300	cellular response to retinoic acid	0.00608177	0.136951	ENSMUSG00000028351|ENSMUSG00000048387|ENSMUSG00000029359|ENSMUSG00000000567|ENSMUSG00000030110	5	46
GO:0001657	ureteric bud development	0.00608177	0.136951	ENSMUSG00000048387|ENSMUSG00000030110|ENSMUSG00000031548|ENSMUSG00000021125|ENSMUSG00000045394	5	46
GO:0070830	bicellular tight junction assembly	0.00609434	0.136951	ENSMUSG00000000303|ENSMUSG00000047109|ENSMUSG00000036718|ENSMUSG00000015957|ENSMUSG00000055976|ENSMUSG00000018569	6	66
GO:0016328	lateral plasma membrane	0.00609434	0.136951	ENSMUSG00000000303|ENSMUSG00000051397|ENSMUSG00000018569|ENSMUSG00000007989|ENSMUSG00000041329|ENSMUSG00000045394	6	66
GO:0046914	transition metal ion binding	0.00637648	0.137482	ENSMUSG00000001023|ENSMUSG00000001021|ENSMUSG00000040808	3	14
GO:0010832	negative regulation of myotube differentiation	0.00637648	0.137482	ENSMUSG00000020542|ENSMUSG00000025172|ENSMUSG00000030256	3	14
GO:0034142	toll-like receptor 4 signaling pathway	0.00637648	0.137482	ENSMUSG00000051439|ENSMUSG00000043496|ENSMUSG00000039005	3	14
GO:0044548	S100 protein binding	0.00637648	0.137482	ENSMUSG00000001025|ENSMUSG00000033208|ENSMUSG00000032231	3	14
GO:0035815	positive regulation of renal sodium excretion	0.00637648	0.137482	ENSMUSG00000029019|ENSMUSG00000039942|ENSMUSG00000030043	3	14
GO:0060413	atrial septum morphogenesis	0.00637648	0.137482	ENSMUSG00000019789|ENSMUSG00000057123|ENSMUSG00000026124	3	14
GO:0001954	positive regulation of cell-matrix adhesion	0.00655481	0.139443	ENSMUSG00000032093|ENSMUSG00000027356|ENSMUSG00000022505|ENSMUSG00000031841	4	29
GO:0002009	morphogenesis of an epithelium	0.00655481	0.139443	ENSMUSG00000021994|ENSMUSG00000033006|ENSMUSG00000039910|ENSMUSG00000000567	4	29
GO:0001658	branching involved in ureteric bud morphogenesis	0.0066049	0.139578	ENSMUSG00000055653|ENSMUSG00000036856|ENSMUSG00000039910|ENSMUSG00000015647|ENSMUSG00000000567	5	47
GO:0042995	cell projection	0.00697278	0.14573	ENSMUSG00000057123|ENSMUSG00000041119|ENSMUSG00000056130|ENSMUSG00000033420|ENSMUSG00000028874|ENSMUSG00000024831|ENSMUSG00000020907|ENSMUSG00000073574|ENSMUSG00000031465|ENSMUSG00000040957|ENSMUSG00000028488|ENSMUSG00000033998|ENSMUSG00000029359|ENSMUSG00000027356|ENSMUSG00000038827|ENSMUSG00000036962|ENSMUSG00000063145|ENSMUSG00000022114|ENSMUSG00000048707|ENSMUSG00000039005|ENSMUSG00000031132|…	39	1087
GO:0070374	positive regulation of ERK1 and ERK2 cascade	0.00698737	0.14573	ENSMUSG00000038264|ENSMUSG00000054204|ENSMUSG00000058914|ENSMUSG00000060534|ENSMUSG00000031073|ENSMUSG00000019997|ENSMUSG00000015316|ENSMUSG00000044337|ENSMUSG00000022114|ENSMUSG00000031616|ENSMUSG00000028019|ENSMUSG00000039005	12	218
GO:0021915	neural tube development	0.00715875	0.147378	ENSMUSG00000022528|ENSMUSG00000031548|ENSMUSG00000021994|ENSMUSG00000053398|ENSMUSG00000048001	5	48
GO:0045662	negative regulation of myoblast differentiation	0.00729681	0.149257	ENSMUSG00000007872|ENSMUSG00000036169|ENSMUSG00000000567|ENSMUSG00000025172	4	30
GO:0030324	lung development	0.00741746	0.150665	ENSMUSG00000022114|ENSMUSG00000021974|ENSMUSG00000055653|ENSMUSG00000031831|ENSMUSG00000015647|ENSMUSG00000019997|ENSMUSG00000022528|ENSMUSG00000021994	8	115
GO:0043204	perikaryon	0.00746004	0.150665	ENSMUSG00000069763|ENSMUSG00000041119|ENSMUSG00000052727|ENSMUSG00000042284|ENSMUSG00000055170|ENSMUSG00000021694|ENSMUSG00000032532|ENSMUSG00000031870|ENSMUSG00000004951	9	140
GO:0090162	establishment of epithelial cell polarity	0.00752327	0.150986	ENSMUSG00000022528|ENSMUSG00000027356|ENSMUSG00000048001	3	15
GO:0046872	metal ion binding	0.00759257	0.151424	ENSMUSG00000037972|ENSMUSG00000038156|ENSMUSG00000015405|ENSMUSG00000042699|ENSMUSG00000044339|ENSMUSG00000028100|ENSMUSG00000039954|ENSMUSG00000029359|ENSMUSG00000036964|ENSMUSG00000021108|ENSMUSG00000050022|ENSMUSG00000027371|ENSMUSG00000027551|ENSMUSG00000048387|ENSMUSG00000059540|ENSMUSG00000053581|ENSMUSG00000057706|ENSMUSG00000037202|ENSMUSG00000022489|ENSMUSG00000021950|ENSMUSG00000047686|…	93	3089
GO:0042127	regulation of cell population proliferation	0.00771087	0.152829	ENSMUSG00000033579|ENSMUSG00000038393|ENSMUSG00000000567|ENSMUSG00000024353|ENSMUSG00000037411|ENSMUSG00000020937|ENSMUSG00000028874|ENSMUSG00000027737|ENSMUSG00000015647|ENSMUSG00000020826|ENSMUSG00000022114|ENSMUSG00000035678	12	221
GO:0001501	skeletal system development	0.00777503	0.153149	ENSMUSG00000057123|ENSMUSG00000007594|ENSMUSG00000000567|ENSMUSG00000075394|ENSMUSG00000033762|ENSMUSG00000003436|ENSMUSG00000031849|ENSMUSG00000021765	8	116
GO:0045669	positive regulation of osteoblast differentiation	0.00790283	0.154711	ENSMUSG00000039942|ENSMUSG00000021943|ENSMUSG00000071637|ENSMUSG00000032496|ENSMUSG00000036856|ENSMUSG00000007041	6	70
GO:0005125	cytokine activity	0.00796467	0.154971	ENSMUSG00000031132|ENSMUSG00000035678|ENSMUSG00000020383|ENSMUSG00000029671|ENSMUSG00000003206|ENSMUSG00000015957|ENSMUSG00000036856|ENSMUSG00000055170|ENSMUSG00000041872|ENSMUSG00000021943|ENSMUSG00000021994|ENSMUSG00000028362	12	222
GO:0032967	positive regulation of collagen biosynthetic process	0.00809211	0.156497	ENSMUSG00000034839|ENSMUSG00000037411|ENSMUSG00000036856|ENSMUSG00000019997	4	31
GO:0030216	keratinocyte differentiation	0.00836209	0.159729	ENSMUSG00000029671|ENSMUSG00000038393|ENSMUSG00000034282|ENSMUSG00000032015|ENSMUSG00000031995	5	50
GO:0050714	positive regulation of protein secretion	0.00836209	0.159729	ENSMUSG00000020383|ENSMUSG00000024030|ENSMUSG00000046519|ENSMUSG00000039942|ENSMUSG00000024803	5	50
GO:0001570	vasculogenesis	0.00840941	0.159729	ENSMUSG00000069763|ENSMUSG00000020542|ENSMUSG00000039910|ENSMUSG00000019789|ENSMUSG00000044337|ENSMUSG00000025321	6	71
GO:0051044	positive regulation of membrane protein ectodomain proteolysis	0.00878402	0.163054	ENSMUSG00000025473|ENSMUSG00000033717|ENSMUSG00000055170	3	16
GO:0061053	somite development	0.00878402	0.163054	ENSMUSG00000021994|ENSMUSG00000027004|ENSMUSG00000015957	3	16
GO:0042472	inner ear morphogenesis	0.00893886	0.163054	ENSMUSG00000027004|ENSMUSG00000021974|ENSMUSG00000007989|ENSMUSG00000021994|ENSMUSG00000022114|ENSMUSG00000039476	6	72
GO:0005921	gap junction	0.00894218	0.163054	ENSMUSG00000042367|ENSMUSG00000068615|ENSMUSG00000057123|ENSMUSG00000042357	4	32
GO:0005164	tumor necrosis factor receptor binding	0.00894218	0.163054	ENSMUSG00000031132|ENSMUSG00000035678|ENSMUSG00000028362|ENSMUSG00000064326	4	32
GO:0010719	negative regulation of epithelial to mesenchymal transition	0.00894218	0.163054	ENSMUSG00000031548|ENSMUSG00000022114|ENSMUSG00000040717|ENSMUSG00000037279	4	32
GO:0001774	microglial cell activation	0.00894218	0.163054	ENSMUSG00000020383|ENSMUSG00000052336|ENSMUSG00000055170|ENSMUSG00000039005	4	32
GO:0001942	hair follicle development	0.00969868	0.168951	ENSMUSG00000033006|ENSMUSG00000007989|ENSMUSG00000015647|ENSMUSG00000000567|ENSMUSG00000071847	5	52
GO:0048705	skeletal system morphogenesis	0.00969868	0.168951	ENSMUSG00000068079|ENSMUSG00000056648|ENSMUSG00000064325|ENSMUSG00000028874|ENSMUSG00000033762	5	52
GO:0031982	vesicle	0.0100871	0.168951	ENSMUSG00000033590|ENSMUSG00000028699|ENSMUSG00000032231|ENSMUSG00000019066|ENSMUSG00000041247|ENSMUSG00000054364|ENSMUSG00000054414|ENSMUSG00000054855|ENSMUSG00000022075|ENSMUSG00000027447	10	174
GO:0014002	astrocyte development	0.010161	0.168951	ENSMUSG00000056054|ENSMUSG00000031425|ENSMUSG00000039005	3	17
GO:0070528	protein kinase C signaling	0.010161	0.168951	ENSMUSG00000074971|ENSMUSG00000021108|ENSMUSG00000024803	3	17
GO:0045836	positive regulation of meiotic nuclear division	0.0101657	0.168951	ENSMUSG00000021994|ENSMUSG00000036856	2	5
GO:0051380	norepinephrine binding	0.0101657	0.168951	ENSMUSG00000033717|ENSMUSG00000045730	2	5
GO:0060157	urinary bladder development	0.0101657	0.168951	ENSMUSG00000021994|ENSMUSG00000020542	2	5
GO:0018119	peptidyl-cysteine S-nitrosylation	0.0101657	0.168951	ENSMUSG00000020826|ENSMUSG00000056054	2	5
GO:0060729	intestinal epithelial structure maintenance	0.0101657	0.168951	ENSMUSG00000000567|ENSMUSG00000039005	2	5
GO:0006663	platelet activating factor biosynthetic process	0.0101657	0.168951	ENSMUSG00000033192|ENSMUSG00000033847	2	5
GO:0090184	positive regulation of kidney development	0.0101657	0.168951	ENSMUSG00000031616|ENSMUSG00000000567	2	5
GO:0010269	response to selenium ion	0.0101657	0.168951	ENSMUSG00000046750|ENSMUSG00000075702	2	5
GO:0050955	thermoception	0.0101657	0.168951	ENSMUSG00000033717|ENSMUSG00000036251	2	5
GO:0060029	convergent extension involved in organogenesis	0.0101657	0.168951	ENSMUSG00000021994|ENSMUSG00000027004	2	5
GO:0003105	negative regulation of glomerular filtration	0.0101657	0.168951	ENSMUSG00000039321|ENSMUSG00000057123	2	5
GO:0032720	negative regulation of tumor necrosis factor production	0.010419	0.172265	ENSMUSG00000015316|ENSMUSG00000016024|ENSMUSG00000039005|ENSMUSG00000021125|ENSMUSG00000039942	5	53
GO:0005887	integral component of plasma membrane	0.0105483	0.173504	ENSMUSG00000057123|ENSMUSG00000032915|ENSMUSG00000021536|ENSMUSG00000009246|ENSMUSG00000020577|ENSMUSG00000054934|ENSMUSG00000073008|ENSMUSG00000031995|ENSMUSG00000033033|ENSMUSG00000047963|ENSMUSG00000030110|ENSMUSG00000028517|ENSMUSG00000010142|ENSMUSG00000049872|ENSMUSG00000029156|ENSMUSG00000036251|ENSMUSG00000033998|ENSMUSG00000027217|ENSMUSG00000045730|ENSMUSG00000020159|ENSMUSG00000060735|…	42	1224
GO:0035914	skeletal muscle cell differentiation	0.0111751	0.181015	ENSMUSG00000026628|ENSMUSG00000024803|ENSMUSG00000039910|ENSMUSG00000025172|ENSMUSG00000026816	5	54
GO:0042531	positive regulation of tyrosine phosphorylation of STAT protein	0.0111751	0.181015	ENSMUSG00000020383|ENSMUSG00000022528|ENSMUSG00000055170|ENSMUSG00000039942|ENSMUSG00000048001	5	54
GO:0050829	defense response to Gram-negative bacterium	0.0115628	0.184417	ENSMUSG00000037411|ENSMUSG00000013643|ENSMUSG00000032496|ENSMUSG00000016024|ENSMUSG00000041872|ENSMUSG00000044748|ENSMUSG00000039005	7	100
GO:0014898	cardiac muscle hypertrophy in response to stress	0.0116561	0.184417	ENSMUSG00000029019|ENSMUSG00000041616|ENSMUSG00000019789	3	18
GO:2000147	positive regulation of cell motility	0.0116561	0.184417	ENSMUSG00000045394|ENSMUSG00000004044|ENSMUSG00000018569	3	18
GO:0098742	cell-cell adhesion via plasma-membrane adhesion molecules	0.0118348	0.184417	ENSMUSG00000000303|ENSMUSG00000045394|ENSMUSG00000028217|ENSMUSG00000031841	4	35
GO:0070373	negative regulation of ERK1 and ERK2 cascade	0.011948	0.184417	ENSMUSG00000015405|ENSMUSG00000026628|ENSMUSG00000039661|ENSMUSG00000020044|ENSMUSG00000022114|ENSMUSG00000039005	6	77
GO:0004896	cytokine receptor activity	0.0119678	0.184417	ENSMUSG00000052336|ENSMUSG00000032089|ENSMUSG00000030745|ENSMUSG00000028859|ENSMUSG00000003206	5	55
GO:0051496	positive regulation of stress fiber assembly	0.0119678	0.184417	ENSMUSG00000019997|ENSMUSG00000036856|ENSMUSG00000046442|ENSMUSG00000030043|ENSMUSG00000015957	5	55
GO:0003151	outflow tract morphogenesis	0.0127978	0.184417	ENSMUSG00000022528|ENSMUSG00000057123|ENSMUSG00000039910|ENSMUSG00000019789|ENSMUSG00000015957	5	56
GO:0002053	positive regulation of mesenchymal cell proliferation	0.0129173	0.184417	ENSMUSG00000021994|ENSMUSG00000039476|ENSMUSG00000000567|ENSMUSG00000021974	4	36
GO:0006813	potassium ion transport	0.0131427	0.184417	ENSMUSG00000026824|ENSMUSG00000057123|ENSMUSG00000043301|ENSMUSG00000033998|ENSMUSG00000054934|ENSMUSG00000030247|ENSMUSG00000041329|ENSMUSG00000035580	8	128
GO:0046907	intracellular transport	0.013271	0.184417	ENSMUSG00000044921|ENSMUSG00000063145|ENSMUSG00000047963	3	19
GO:0045721	negative regulation of gluconeogenesis	0.013271	0.184417	ENSMUSG00000058914|ENSMUSG00000029672|ENSMUSG00000055485	3	19
GO:0048484	enteric nervous system development	0.013271	0.184417	ENSMUSG00000033006|ENSMUSG00000031616|ENSMUSG00000030110	3	19
GO:0032700	negative regulation of interleukin-17 production	0.013271	0.184417	ENSMUSG00000055170|ENSMUSG00000021125|ENSMUSG00000039005	3	19
GO:0007613	memory	0.0133183	0.184417	ENSMUSG00000074121|ENSMUSG00000033208|ENSMUSG00000052336|ENSMUSG00000021190|ENSMUSG00000039913|ENSMUSG00000014351|ENSMUSG00000032532	7	103
GO:0072050	S-shaped body morphogenesis	0.0133502	0.184417	ENSMUSG00000022528|ENSMUSG00000048001	2	6
GO:1904938	planar cell polarity pathway involved in axon guidance	0.0133502	0.184417	ENSMUSG00000021994|ENSMUSG00000007989	2	6
GO:0072201	negative regulation of mesenchymal cell proliferation	0.0133502	0.184417	ENSMUSG00000021994|ENSMUSG00000015957	2	6
GO:0048570	notochord morphogenesis	0.0133502	0.184417	ENSMUSG00000021994|ENSMUSG00000015957	2	6
GO:0005499	vitamin D binding	0.0133502	0.184417	ENSMUSG00000040808|ENSMUSG00000031849	2	6
GO:0071875	adrenergic receptor signaling pathway	0.0133502	0.184417	ENSMUSG00000033717|ENSMUSG00000045730	2	6
GO:0006307	DNA dealkylation involved in DNA repair	0.0133502	0.184417	ENSMUSG00000079036|ENSMUSG00000044339	2	6
GO:0070245	positive regulation of thymocyte apoptotic process	0.0133502	0.184417	ENSMUSG00000025473|ENSMUSG00000021994	2	6
GO:0099604	ligand-gated calcium channel activity	0.0133502	0.184417	ENSMUSG00000009246|ENSMUSG00000036251	2	6
GO:0048505	regulation of timing of cell differentiation	0.0133502	0.184417	ENSMUSG00000022528|ENSMUSG00000021974	2	6
GO:0051427	hormone receptor binding	0.0133502	0.184417	ENSMUSG00000029019|ENSMUSG00000041616	2	6
GO:1905475	regulation of protein localization to membrane	0.0133502	0.184417	ENSMUSG00000034220|ENSMUSG00000055653	2	6
GO:0061156	pulmonary artery morphogenesis	0.0133502	0.184417	ENSMUSG00000019789|ENSMUSG00000039910	2	6
GO:2000052	positive regulation of non-canonical Wnt signaling pathway	0.0133502	0.184417	ENSMUSG00000021994|ENSMUSG00000031548	2	6
GO:0002314	germinal center B cell differentiation	0.0133502	0.184417	ENSMUSG00000032053|ENSMUSG00000028217	2	6
GO:0097070	ductus arteriosus closure	0.0133502	0.184417	ENSMUSG00000020542|ENSMUSG00000039942	2	6
GO:0008201	heparin binding	0.0134518	0.18502	ENSMUSG00000026479|ENSMUSG00000033453|ENSMUSG00000031548|ENSMUSG00000027876|ENSMUSG00000027386|ENSMUSG00000032496|ENSMUSG00000021974|ENSMUSG00000019997|ENSMUSG00000031849	9	155
GO:0035690	cellular response to drug	0.0136658	0.186358	ENSMUSG00000047757|ENSMUSG00000020826|ENSMUSG00000037411|ENSMUSG00000046442|ENSMUSG00000024803	5	57
GO:0005261	cation channel activity	0.0136658	0.186358	ENSMUSG00000009246|ENSMUSG00000033033|ENSMUSG00000036251|ENSMUSG00000049872|ENSMUSG00000048827	5	57
GO:0001503	ossification	0.0139438	0.18932	ENSMUSG00000000567|ENSMUSG00000021943|ENSMUSG00000032496|ENSMUSG00000038503|ENSMUSG00000019997|ENSMUSG00000020325|ENSMUSG00000031849	7	104
GO:0007154	cell communication	0.0140611	0.18932	ENSMUSG00000042367|ENSMUSG00000068615|ENSMUSG00000057123|ENSMUSG00000042357	4	37
GO:0030901	midbrain development	0.0140611	0.18932	ENSMUSG00000022528|ENSMUSG00000007989|ENSMUSG00000028173|ENSMUSG00000021994	4	37
GO:0007389	pattern specification process	0.0145726	0.195383	ENSMUSG00000022528|ENSMUSG00000019789|ENSMUSG00000021765|ENSMUSG00000025158|ENSMUSG00000036169	5	58
GO:0003085	negative regulation of systemic arterial blood pressure	0.0150069	0.19953	ENSMUSG00000061119|ENSMUSG00000029019|ENSMUSG00000041616	3	20
GO:0006275	regulation of DNA replication	0.0150069	0.19953	ENSMUSG00000007872|ENSMUSG00000022120|ENSMUSG00000074651	3	20
GO:2001234	negative regulation of apoptotic signaling pathway	0.015267	0.20131	ENSMUSG00000052336|ENSMUSG00000036856|ENSMUSG00000004951|ENSMUSG00000022619	4	38
GO:0071902	positive regulation of protein serine/threonine kinase activity	0.015267	0.20131	ENSMUSG00000016984|ENSMUSG00000055170|ENSMUSG00000032496|ENSMUSG00000045730	4	38
GO:0031018	endocrine pancreas development	0.0165361	0.202816	ENSMUSG00000022528|ENSMUSG00000014351|ENSMUSG00000000567|ENSMUSG00000041309	4	39
GO:0009247	glycolipid biosynthetic process	0.0169066	0.202816	ENSMUSG00000031749|ENSMUSG00000032854	2	7
GO:0050693	LBD domain binding	0.0169066	0.202816	ENSMUSG00000039910|ENSMUSG00000038156	2	7
GO:0001765	membrane raft assembly	0.0169066	0.202816	ENSMUSG00000032231|ENSMUSG00000022505	2	7
GO:0032808	lacrimal gland development	0.0169066	0.202816	ENSMUSG00000033006|ENSMUSG00000000567	2	7
GO:0030258	lipid modification	0.0169066	0.202816	ENSMUSG00000033579|ENSMUSG00000038732	2	7
GO:1903169	regulation of calcium ion transmembrane transport	0.0169066	0.202816	ENSMUSG00000020577|ENSMUSG00000020573	2	7
GO:0070891	lipoteichoic acid binding	0.0169066	0.202816	ENSMUSG00000051439|ENSMUSG00000016024	2	7
GO:0034618	arginine binding	0.0169066	0.202816	ENSMUSG00000018919|ENSMUSG00000020826	2	7
GO:0006857	oligopeptide transport	0.0169066	0.202816	ENSMUSG00000024737|ENSMUSG00000028217	2	7
GO:0016868	intramolecular transferase activity, phosphotransferases	0.0169066	0.202816	ENSMUSG00000038871|ENSMUSG00000029171	2	7
GO:0003231	cardiac ventricle development	0.0169066	0.202816	ENSMUSG00000020542|ENSMUSG00000021974	2	7
GO:0002693	positive regulation of cellular extravasation	0.0169066	0.202816	ENSMUSG00000025473|ENSMUSG00000034845	2	7
GO:0030913	paranodal junction assembly	0.0169066	0.202816	ENSMUSG00000030342|ENSMUSG00000032854	2	7
GO:0051379	epinephrine binding	0.0169066	0.202816	ENSMUSG00000033717|ENSMUSG00000045730	2	7
GO:0034987	immunoglobulin receptor binding	0.0169066	0.202816	ENSMUSG00000067149|ENSMUSG00000028874	2	7
GO:2000647	negative regulation of stem cell proliferation	0.0169066	0.202816	ENSMUSG00000027356|ENSMUSG00000037279	2	7
GO:0070168	negative regulation of biomineral tissue development	0.0169066	0.202816	ENSMUSG00000019789|ENSMUSG00000000567	2	7
GO:0006382	adenosine to inosine editing	0.0169066	0.202816	ENSMUSG00000032565|ENSMUSG00000024266	2	7
GO:0032224	positive regulation of synaptic transmission, cholinergic	0.0169066	0.202816	ENSMUSG00000055170|ENSMUSG00000030043	2	7
GO:0071723	lipopeptide binding	0.0169066	0.202816	ENSMUSG00000051439|ENSMUSG00000016024	2	7
GO:0060760	positive regulation of response to cytokine stimulus	0.0169066	0.202816	ENSMUSG00000021994|ENSMUSG00000042699	2	7
GO:0060028	convergent extension involved in axis elongation	0.0169066	0.202816	ENSMUSG00000021994|ENSMUSG00000015957	2	7
GO:0046330	positive regulation of JNK cascade	0.0172669	0.205511	ENSMUSG00000029671|ENSMUSG00000031073|ENSMUSG00000019997|ENSMUSG00000021994|ENSMUSG00000015316|ENSMUSG00000039005	6	84
GO:0030424	axon	0.0173862	0.205511	ENSMUSG00000024831|ENSMUSG00000000303|ENSMUSG00000043301|ENSMUSG00000074121|ENSMUSG00000007989|ENSMUSG00000052727|ENSMUSG00000021728|ENSMUSG00000045730|ENSMUSG00000060534|ENSMUSG00000042215|ENSMUSG00000004951|ENSMUSG00000030110|ENSMUSG00000038034|ENSMUSG00000046240|ENSMUSG00000032532|ENSMUSG00000020668|ENSMUSG00000027447|ENSMUSG00000031870	18	435
GO:0007156	homophilic cell adhesion via plasma membrane adhesion molecules	0.0173889	0.205511	ENSMUSG00000000303|ENSMUSG00000008153|ENSMUSG00000028217|ENSMUSG00000031841|ENSMUSG00000021728|ENSMUSG00000034918|ENSMUSG00000030110	7	109
GO:0001947	heart looping	0.0186011	0.218285	ENSMUSG00000021994|ENSMUSG00000031831|ENSMUSG00000039910|ENSMUSG00000026124|ENSMUSG00000037279	5	62
GO:0001525	angiogenesis	0.0186066	0.218285	ENSMUSG00000020937|ENSMUSG00000019997|ENSMUSG00000069763|ENSMUSG00000025473|ENSMUSG00000032231|ENSMUSG00000054364|ENSMUSG00000020573|ENSMUSG00000037279|ENSMUSG00000021974|ENSMUSG00000031465|ENSMUSG00000044337|ENSMUSG00000056174	12	251
GO:0009948	anterior/posterior axis specification	0.0188455	0.219474	ENSMUSG00000019789|ENSMUSG00000028173|ENSMUSG00000055653	3	22
GO:0007422	peripheral nervous system development	0.0188455	0.219474	ENSMUSG00000033006|ENSMUSG00000039910|ENSMUSG00000074121	3	22
GO:0005794	Golgi apparatus	0.0189636	0.220046	ENSMUSG00000000805|ENSMUSG00000039774|ENSMUSG00000041119|ENSMUSG00000075702|ENSMUSG00000056130|ENSMUSG00000034981|ENSMUSG00000074971|ENSMUSG00000032180|ENSMUSG00000046519|ENSMUSG00000025158|ENSMUSG00000022564|ENSMUSG00000028517|ENSMUSG00000030657|ENSMUSG00000022505|ENSMUSG00000001021|ENSMUSG00000042763|ENSMUSG00000028173|ENSMUSG00000032353|ENSMUSG00000021608|ENSMUSG00000020325|ENSMUSG00000027447|…	43	1310
GO:0009966	regulation of signal transduction	0.0192677	0.220625	ENSMUSG00000035551|ENSMUSG00000022114|ENSMUSG00000034220|ENSMUSG00000055653	4	41
GO:1990573	potassium ion import across plasma membrane	0.0192677	0.220625	ENSMUSG00000026824|ENSMUSG00000030247|ENSMUSG00000043301|ENSMUSG00000041329	4	41
GO:0016324	apical plasma membrane	0.0195048	0.220625	ENSMUSG00000021675|ENSMUSG00000033998|ENSMUSG00000000805|ENSMUSG00000015405|ENSMUSG00000007989|ENSMUSG00000030342|ENSMUSG00000040808|ENSMUSG00000045730|ENSMUSG00000032988|ENSMUSG00000034990|ENSMUSG00000034918|ENSMUSG00000020829|ENSMUSG00000041329|ENSMUSG00000045394|ENSMUSG00000022505	15	345
GO:0006986	response to unfolded protein	0.0197116	0.220625	ENSMUSG00000032437|ENSMUSG00000014905|ENSMUSG00000046404|ENSMUSG00000004951|ENSMUSG00000031849	5	63
GO:0016055	Wnt signaling pathway	0.0200071	0.220625	ENSMUSG00000028173|ENSMUSG00000071847|ENSMUSG00000029671|ENSMUSG00000031548|ENSMUSG00000038503|ENSMUSG00000015957|ENSMUSG00000036856|ENSMUSG00000007989|ENSMUSG00000027004|ENSMUSG00000021994|ENSMUSG00000036169	11	224
GO:0004930	G protein-coupled receptor activity	0.0206474	0.220625	ENSMUSG00000032915|ENSMUSG00000048337|ENSMUSG00000073008|ENSMUSG00000008734|ENSMUSG00000044337|ENSMUSG00000031616|ENSMUSG00000030043|ENSMUSG00000045730|ENSMUSG00000060509|ENSMUSG00000047293|ENSMUSG00000040552|ENSMUSG00000060735|ENSMUSG00000033717|ENSMUSG00000021675|ENSMUSG00000051314|ENSMUSG00000007989|ENSMUSG00000039942|ENSMUSG00000040133|ENSMUSG00000050075|ENSMUSG00000052336|ENSMUSG00000021298|…	24	644
GO:0048469	cell maturation	0.0207318	0.220625	ENSMUSG00000022528|ENSMUSG00000033006|ENSMUSG00000031425|ENSMUSG00000048001	4	42
GO:0032735	positive regulation of interleukin-12 production	0.0207318	0.220625	ENSMUSG00000031132|ENSMUSG00000035678|ENSMUSG00000055170|ENSMUSG00000039005	4	42
GO:0045880	positive regulation of smoothened signaling pathway	0.0207318	0.220625	ENSMUSG00000031548|ENSMUSG00000039476|ENSMUSG00000055653|ENSMUSG00000021974	4	42
GO:0050767	regulation of neurogenesis	0.0207318	0.220625	ENSMUSG00000022528|ENSMUSG00000019789|ENSMUSG00000030256|ENSMUSG00000048001	4	42
GO:0021861	forebrain radial glial cell differentiation	0.0208163	0.220625	ENSMUSG00000022528|ENSMUSG00000048001	2	8
GO:0010827	regulation of glucose transmembrane transport	0.0208163	0.220625	ENSMUSG00000031616|ENSMUSG00000032715	2	8
GO:0060231	mesenchymal to epithelial transition	0.0208163	0.220625	ENSMUSG00000036856|ENSMUSG00000068079	2	8
GO:2000020	positive regulation of male gonad development	0.0208163	0.220625	ENSMUSG00000039910|ENSMUSG00000000567	2	8
GO:0097441	basal dendrite	0.0208163	0.220625	ENSMUSG00000052727|ENSMUSG00000028488	2	8
GO:0000774	adenyl-nucleotide exchange factor activity	0.0208163	0.220625	ENSMUSG00000030847|ENSMUSG00000042215	2	8
GO:0048341	paraxial mesoderm formation	0.0208163	0.220625	ENSMUSG00000021994|ENSMUSG00000015957	2	8
GO:0021516	dorsal spinal cord development	0.0208163	0.220625	ENSMUSG00000041730|ENSMUSG00000056648	2	8
GO:0035425	autocrine signaling	0.0208163	0.220625	ENSMUSG00000052336|ENSMUSG00000056054	2	8
GO:0048512	circadian behavior	0.0208163	0.220625	ENSMUSG00000062202|ENSMUSG00000040133	2	8
GO:0034144	negative regulation of toll-like receptor 4 signaling pathway	0.0208163	0.220625	ENSMUSG00000022126|ENSMUSG00000056130	2	8
GO:0045785	positive regulation of cell adhesion	0.0208648	0.220625	ENSMUSG00000025473|ENSMUSG00000010051|ENSMUSG00000055170|ENSMUSG00000039942|ENSMUSG00000039661	5	64
GO:0031674	I band	0.0209493	0.220625	ENSMUSG00000024803|ENSMUSG00000004951|ENSMUSG00000025172	3	23
GO:0019934	cGMP-mediated signaling	0.0209493	0.220625	ENSMUSG00000029019|ENSMUSG00000041119|ENSMUSG00000041616	3	23
GO:0032722	positive regulation of chemokine production	0.0209493	0.220625	ENSMUSG00000051314|ENSMUSG00000016024|ENSMUSG00000039005	3	23
GO:0007507	heart development	0.0211949	0.222477	ENSMUSG00000097084|ENSMUSG00000000567|ENSMUSG00000007872|ENSMUSG00000020542|ENSMUSG00000026124|ENSMUSG00000037279|ENSMUSG00000030247|ENSMUSG00000048387|ENSMUSG00000031073|ENSMUSG00000039910|ENSMUSG00000022941|ENSMUSG00000031616	12	256
GO:0007219	Notch signaling pathway	0.0213941	0.223831	ENSMUSG00000069763|ENSMUSG00000000567|ENSMUSG00000048001|ENSMUSG00000003436|ENSMUSG00000039982|ENSMUSG00000022528|ENSMUSG00000019789	7	114
GO:0030282	bone mineralization	0.0222623	0.231398	ENSMUSG00000015957|ENSMUSG00000028874|ENSMUSG00000055653|ENSMUSG00000031849	4	43
GO:0046658	anchored component of plasma membrane	0.0222623	0.231398	ENSMUSG00000027863|ENSMUSG00000034220|ENSMUSG00000055653|ENSMUSG00000000805	4	43
GO:0010976	positive regulation of neuron projection development	0.0231564	0.23553	ENSMUSG00000054204|ENSMUSG00000024803|ENSMUSG00000060534|ENSMUSG00000021994|ENSMUSG00000008734|ENSMUSG00000004951|ENSMUSG00000030110|ENSMUSG00000041329|ENSMUSG00000020668	9	171
GO:0007205	protein kinase C-activating G protein-coupled receptor signaling pathway	0.0231766	0.23553	ENSMUSG00000028635|ENSMUSG00000031616|ENSMUSG00000032532	3	24
GO:0010460	positive regulation of heart rate	0.0231766	0.23553	ENSMUSG00000019789|ENSMUSG00000028635|ENSMUSG00000041616	3	24
GO:0014003	oligodendrocyte development	0.0231766	0.23553	ENSMUSG00000044519|ENSMUSG00000033006|ENSMUSG00000048001	3	24
GO:0016493	C-C chemokine receptor activity	0.0231766	0.23553	ENSMUSG00000060509|ENSMUSG00000052336|ENSMUSG00000044337	3	24
GO:0045778	positive regulation of ossification	0.0231766	0.23553	ENSMUSG00000021994|ENSMUSG00000039942|ENSMUSG00000030043	3	24
GO:0035371	microtubule plus-end	0.0231766	0.23553	ENSMUSG00000002055|ENSMUSG00000020668|ENSMUSG00000063146	3	24
GO:0042102	positive regulation of T cell proliferation	0.023301	0.236043	ENSMUSG00000031132|ENSMUSG00000022528|ENSMUSG00000055170|ENSMUSG00000031217|ENSMUSG00000032093	5	66
GO:0006811	ion transport	0.0237993	0.238496	ENSMUSG00000026824|ENSMUSG00000054934|ENSMUSG00000033033|ENSMUSG00000048827|ENSMUSG00000049872|ENSMUSG00000036251|ENSMUSG00000043301|ENSMUSG00000033998|ENSMUSG00000020159|ENSMUSG00000007041|ENSMUSG00000009246|ENSMUSG00000032496|ENSMUSG00000030247|ENSMUSG00000020566|ENSMUSG00000029219|ENSMUSG00000035580|ENSMUSG00000028532|ENSMUSG00000041189|ENSMUSG00000015652|ENSMUSG00000054414|ENSMUSG00000037451|…	22	585
GO:0045296	cadherin binding	0.0245851	0.238496	ENSMUSG00000020826|ENSMUSG00000000303|ENSMUSG00000038816|ENSMUSG00000028217|ENSMUSG00000031841	5	67
GO:0005770	late endosome	0.024806	0.238496	ENSMUSG00000034981|ENSMUSG00000020297|ENSMUSG00000042751|ENSMUSG00000068129|ENSMUSG00000056130|ENSMUSG00000054364|ENSMUSG00000043463|ENSMUSG00000021190	8	145
GO:0005179	hormone activity	0.0250279	0.238496	ENSMUSG00000039208|ENSMUSG00000029019|ENSMUSG00000028635|ENSMUSG00000032532|ENSMUSG00000041616|ENSMUSG00000014351|ENSMUSG00000005891	7	118
GO:0050691	regulation of defense response to virus by host	0.0250614	0.238496	ENSMUSG00000042699|ENSMUSG00000055170	2	9
GO:0050786	RAGE receptor binding	0.0250614	0.238496	ENSMUSG00000056054|ENSMUSG00000033208	2	9
GO:0004169	dolichyl-phosphate-mannose-protein mannosyltransferase activity	0.0250614	0.238496	ENSMUSG00000030306|ENSMUSG00000022769	2	9
GO:0031957	very long-chain fatty acid-CoA ligase activity	0.0250614	0.238496	ENSMUSG00000024600|ENSMUSG00000027932	2	9
GO:0042428	serotonin metabolic process	0.0250614	0.238496	ENSMUSG00000062202|ENSMUSG00000022489	2	9
GO:0004935	adrenergic receptor activity	0.0250614	0.238496	ENSMUSG00000033717|ENSMUSG00000045730	2	9
GO:0045687	positive regulation of glial cell differentiation	0.0250614	0.238496	ENSMUSG00000022528|ENSMUSG00000041309	2	9
GO:0044214	spanning component of plasma membrane	0.0250614	0.238496	ENSMUSG00000034918|ENSMUSG00000020447	2	9
GO:0050671	positive regulation of lymphocyte proliferation	0.0250614	0.238496	ENSMUSG00000030043|ENSMUSG00000039005	2	9
GO:0031432	titin binding	0.0250614	0.238496	ENSMUSG00000025172|ENSMUSG00000024803	2	9
GO:0010944	negative regulation of transcription by competitive promoter binding	0.0250614	0.238496	ENSMUSG00000030256|ENSMUSG00000037279	2	9
GO:0090399	replicative senescence	0.0250614	0.238496	ENSMUSG00000029671|ENSMUSG00000037411	2	9
GO:0071468	cellular response to acidic pH	0.0250614	0.238496	ENSMUSG00000051343|ENSMUSG00000048827	2	9
GO:1900222	negative regulation of amyloid-beta clearance	0.0250614	0.238496	ENSMUSG00000020542|ENSMUSG00000055170	2	9
GO:2000391	positive regulation of neutrophil extravasation	0.0250614	0.238496	ENSMUSG00000025473|ENSMUSG00000039942	2	9
GO:0070062	extracellular exosome	0.0251127	0.238496	ENSMUSG00000032231|ENSMUSG00000000805|ENSMUSG00000037411|ENSMUSG00000030342|ENSMUSG00000008734|ENSMUSG00000007041	6	92
GO:0005769	early endosome	0.0255017	0.238878	ENSMUSG00000028488|ENSMUSG00000032231|ENSMUSG00000020297|ENSMUSG00000028173|ENSMUSG00000041247|ENSMUSG00000034981|ENSMUSG00000054364|ENSMUSG00000056130|ENSMUSG00000030110|ENSMUSG00000051343|ENSMUSG00000039321	11	233
GO:0019933	cAMP-mediated signaling	0.0255272	0.238878	ENSMUSG00000021764|ENSMUSG00000021536|ENSMUSG00000000567	3	25
GO:0019957	C-C chemokine binding	0.0255272	0.238878	ENSMUSG00000060509|ENSMUSG00000052336|ENSMUSG00000044337	3	25
GO:0036342	post-anal tail morphogenesis	0.0255272	0.238878	ENSMUSG00000021994|ENSMUSG00000068079|ENSMUSG00000007989	3	25
GO:0030865	cortical cytoskeleton organization	0.0255272	0.238878	ENSMUSG00000022075|ENSMUSG00000054855|ENSMUSG00000054364	3	25
GO:0051092	positive regulation of NF-kappaB transcription factor activity	0.0256629	0.239445	ENSMUSG00000031132|ENSMUSG00000025473|ENSMUSG00000032496|ENSMUSG00000052336|ENSMUSG00000042699|ENSMUSG00000021108|ENSMUSG00000021994|ENSMUSG00000039005	8	146
GO:0015631	tubulin binding	0.0259138	0.241082	ENSMUSG00000063529|ENSMUSG00000016757|ENSMUSG00000052727|ENSMUSG00000067878|ENSMUSG00000025104	5	68
GO:0051930	regulation of sensory perception of pain	0.0272591	0.251661	ENSMUSG00000045730|ENSMUSG00000039005|ENSMUSG00000069763|ENSMUSG00000032532	4	46
GO:0030593	neutrophil chemotaxis	0.0272876	0.251661	ENSMUSG00000028859|ENSMUSG00000056054|ENSMUSG00000055170|ENSMUSG00000028635|ENSMUSG00000042284	5	69
GO:0048747	muscle fiber development	0.0280009	0.254561	ENSMUSG00000031849|ENSMUSG00000041189|ENSMUSG00000029156	3	26
GO:0060122	inner ear receptor cell stereocilium organization	0.0280009	0.254561	ENSMUSG00000073574|ENSMUSG00000022528|ENSMUSG00000048001	3	26
GO:1904469	-	0.0280009	0.254561	ENSMUSG00000042699|ENSMUSG00000055170|ENSMUSG00000021994	3	26
GO:0090102	cochlea development	0.0280009	0.254561	ENSMUSG00000022528|ENSMUSG00000000303|ENSMUSG00000019789	3	26
GO:0048477	oogenesis	0.0290614	0.25758	ENSMUSG00000032278|ENSMUSG00000021569|ENSMUSG00000043410|ENSMUSG00000072437	4	47
GO:0006629	lipid metabolic process	0.0292547	0.25758	ENSMUSG00000027932|ENSMUSG00000033579|ENSMUSG00000029233|ENSMUSG00000021003|ENSMUSG00000038732|ENSMUSG00000029413|ENSMUSG00000033192|ENSMUSG00000024600|ENSMUSG00000034330|ENSMUSG00000050370|ENSMUSG00000022175|ENSMUSG00000027134|ENSMUSG00000039092|ENSMUSG00000032854|ENSMUSG00000021608|ENSMUSG00000028517|ENSMUSG00000033847|ENSMUSG00000026600|ENSMUSG00000020937|ENSMUSG00000020447	20	530
GO:0043534	blood vessel endothelial cell migration	0.0296245	0.25758	ENSMUSG00000025473|ENSMUSG00000022505	2	10
GO:2000008	regulation of protein localization to cell surface	0.0296245	0.25758	ENSMUSG00000000303|ENSMUSG00000051343	2	10
GO:0001542	ovulation from ovarian follicle	0.0296245	0.25758	ENSMUSG00000020826|ENSMUSG00000031870	2	10
GO:1904468	-	0.0296245	0.25758	ENSMUSG00000021125|ENSMUSG00000039942	2	10
GO:0001823	mesonephros development	0.0296245	0.25758	ENSMUSG00000048387|ENSMUSG00000036856	2	10
GO:0032926	negative regulation of activin receptor signaling pathway	0.0296245	0.25758	ENSMUSG00000020325|ENSMUSG00000021765	2	10
GO:0002675	positive regulation of acute inflammatory response	0.0296245	0.25758	ENSMUSG00000025473|ENSMUSG00000020573	2	10
GO:0003300	cardiac muscle hypertrophy	0.0296245	0.25758	ENSMUSG00000031465|ENSMUSG00000019789	2	10
GO:0035811	negative regulation of urine volume	0.0296245	0.25758	ENSMUSG00000039321|ENSMUSG00000045730	2	10
GO:0010753	positive regulation of cGMP-mediated signaling	0.0296245	0.25758	ENSMUSG00000029019|ENSMUSG00000041616	2	10
GO:0006353	DNA-templated transcription, termination	0.0296245	0.25758	ENSMUSG00000042699|ENSMUSG00000004044	2	10
GO:1904667	negative regulation of ubiquitin protein ligase activity	0.0296245	0.25758	ENSMUSG00000042215|ENSMUSG00000020020	2	10
GO:0036444	calcium import into the mitochondrion	0.0296245	0.25758	ENSMUSG00000021973|ENSMUSG00000025971	2	10
GO:0043405	regulation of MAP kinase activity	0.0296245	0.25758	ENSMUSG00000032715|ENSMUSG00000020601	2	10
GO:0030054	cell junction	0.0299175	0.257616	ENSMUSG00000057123|ENSMUSG00000068615|ENSMUSG00000034282|ENSMUSG00000049939|ENSMUSG00000039714|ENSMUSG00000018569|ENSMUSG00000047109|ENSMUSG00000028488|ENSMUSG00000050271|ENSMUSG00000033998|ENSMUSG00000027356|ENSMUSG00000020159|ENSMUSG00000055976|ENSMUSG00000007646|ENSMUSG00000008153|ENSMUSG00000028699|ENSMUSG00000028217|ENSMUSG00000033595|ENSMUSG00000021728|ENSMUSG00000034918|ENSMUSG00000042367|…	30	880
GO:0098609	cell-cell adhesion	0.0302578	0.257616	ENSMUSG00000000303|ENSMUSG00000028217|ENSMUSG00000000567|ENSMUSG00000025473|ENSMUSG00000027863|ENSMUSG00000015647|ENSMUSG00000031841|ENSMUSG00000028517	8	151
GO:0090103	cochlea morphogenesis	0.0305974	0.257616	ENSMUSG00000021994|ENSMUSG00000027004|ENSMUSG00000000567	3	27
GO:0048843	negative regulation of axon extension involved in axon guidance	0.0305974	0.257616	ENSMUSG00000038264|ENSMUSG00000000627|ENSMUSG00000021994	3	27
GO:0045671	negative regulation of osteoclast differentiation	0.0305974	0.257616	ENSMUSG00000020325|ENSMUSG00000031548|ENSMUSG00000055170	3	27
GO:0002052	positive regulation of neuroblast proliferation	0.0305974	0.257616	ENSMUSG00000052336|ENSMUSG00000033006|ENSMUSG00000007989	3	27
GO:0030295	protein kinase activator activity	0.0305974	0.257616	ENSMUSG00000015957|ENSMUSG00000008734|ENSMUSG00000022619	3	27
GO:0045807	positive regulation of endocytosis	0.0305974	0.257616	ENSMUSG00000051439|ENSMUSG00000021994|ENSMUSG00000055653	3	27
GO:0090023	positive regulation of neutrophil chemotaxis	0.0305974	0.257616	ENSMUSG00000040552|ENSMUSG00000016024|ENSMUSG00000031616	3	27
GO:0045765	regulation of angiogenesis	0.0305974	0.257616	ENSMUSG00000031465|ENSMUSG00000037411|ENSMUSG00000022505	3	27
GO:0030279	negative regulation of ossification	0.0305974	0.257616	ENSMUSG00000031548|ENSMUSG00000000567|ENSMUSG00000045730	3	27
GO:0019956	chemokine binding	0.0305974	0.257616	ENSMUSG00000060509|ENSMUSG00000052336|ENSMUSG00000044337	3	27
GO:0007030	Golgi organization	0.0310601	0.260139	ENSMUSG00000031919|ENSMUSG00000039714|ENSMUSG00000056130|ENSMUSG00000032353|ENSMUSG00000032180|ENSMUSG00000046519	6	97
GO:0006909	phagocytosis	0.0316831	0.264662	ENSMUSG00000015316|ENSMUSG00000039005|ENSMUSG00000031028|ENSMUSG00000056130|ENSMUSG00000038503	5	72
GO:0046427	positive regulation of receptor signaling pathway via JAK-STAT	0.0328735	0.267583	ENSMUSG00000022528|ENSMUSG00000032089|ENSMUSG00000048001|ENSMUSG00000005891	4	49
GO:0072659	protein localization to plasma membrane	0.0332704	0.267583	ENSMUSG00000000303|ENSMUSG00000032231|ENSMUSG00000025170|ENSMUSG00000019066|ENSMUSG00000029359|ENSMUSG00000015647|ENSMUSG00000037031|ENSMUSG00000022505	8	154
GO:0004860	protein kinase inhibitor activity	0.0333159	0.267583	ENSMUSG00000029359|ENSMUSG00000032715|ENSMUSG00000020601	3	28
GO:0043122	regulation of I-kappaB kinase/NF-kappaB signaling	0.0333159	0.267583	ENSMUSG00000021994|ENSMUSG00000056130|ENSMUSG00000004951	3	28
GO:0045879	negative regulation of smoothened signaling pathway	0.0333159	0.267583	ENSMUSG00000064325|ENSMUSG00000055653|ENSMUSG00000032093	3	28
GO:0016525	negative regulation of angiogenesis	0.0336756	0.267583	ENSMUSG00000064325|ENSMUSG00000045730|ENSMUSG00000052336|ENSMUSG00000041872|ENSMUSG00000031465|ENSMUSG00000022114	6	99
GO:0008233	peptidase activity	0.034365	0.267583	ENSMUSG00000039899|ENSMUSG00000033177|ENSMUSG00000020020|ENSMUSG00000073987|ENSMUSG00000031995|ENSMUSG00000033453|ENSMUSG00000015405|ENSMUSG00000050022|ENSMUSG00000032496|ENSMUSG00000017692|ENSMUSG00000050762|ENSMUSG00000043415|ENSMUSG00000062478|ENSMUSG00000046404|ENSMUSG00000021190|ENSMUSG00000025473|ENSMUSG00000035547|ENSMUSG00000061119|ENSMUSG00000040605	19	506
GO:2000145	regulation of cell motility	0.0344889	0.267583	ENSMUSG00000038034|ENSMUSG00000050271	2	11
GO:0047676	arachidonate-CoA ligase activity	0.0344889	0.267583	ENSMUSG00000024600|ENSMUSG00000027932	2	11
GO:0051901	positive regulation of mitochondrial depolarization	0.0344889	0.267583	ENSMUSG00000025220|ENSMUSG00000032532	2	11
GO:2001028	positive regulation of endothelial cell chemotaxis	0.0344889	0.267583	ENSMUSG00000021190|ENSMUSG00000004951	2	11
GO:0003139	secondary heart field specification	0.0344889	0.267583	ENSMUSG00000021994|ENSMUSG00000015957	2	11
GO:0010447	response to acidic pH	0.0344889	0.267583	ENSMUSG00000021190|ENSMUSG00000014351	2	11
GO:0048339	paraxial mesoderm development	0.0344889	0.267583	ENSMUSG00000003436|ENSMUSG00000068079	2	11
GO:0060972	left/right pattern formation	0.0344889	0.267583	ENSMUSG00000031831|ENSMUSG00000039910	2	11
GO:0060317	cardiac epithelial to mesenchymal transition	0.0344889	0.267583	ENSMUSG00000029671|ENSMUSG00000019789	2	11
GO:0032780	negative regulation of ATPase activity	0.0344889	0.267583	ENSMUSG00000000959|ENSMUSG00000032496	2	11
GO:0060541	respiratory system development	0.0344889	0.267583	ENSMUSG00000022114|ENSMUSG00000026124	2	11
GO:0003841	1-acylglycerol-3-phosphate O-acyltransferase activity	0.0344889	0.267583	ENSMUSG00000021608|ENSMUSG00000033192	2	11
GO:0002720	positive regulation of cytokine production involved in immune response	0.0344889	0.267583	ENSMUSG00000051314|ENSMUSG00000021994	2	11
GO:0090037	positive regulation of protein kinase C signaling	0.0344889	0.267583	ENSMUSG00000021994|ENSMUSG00000015957	2	11
GO:0070838	divalent metal ion transport	0.0344889	0.267583	ENSMUSG00000009246|ENSMUSG00000036251	2	11
GO:0036159	inner dynein arm assembly	0.0344889	0.267583	ENSMUSG00000031831|ENSMUSG00000043020	2	11
GO:0010564	regulation of cell cycle process	0.0344889	0.267583	ENSMUSG00000031548|ENSMUSG00000000567	2	11
GO:0030510	regulation of BMP signaling pathway	0.0344889	0.267583	ENSMUSG00000020325|ENSMUSG00000021765	2	11
GO:0008270	zinc ion binding	0.0346337	0.267583	ENSMUSG00000020020|ENSMUSG00000000805|ENSMUSG00000072437|ENSMUSG00000033762|ENSMUSG00000024831|ENSMUSG00000001023|ENSMUSG00000001021|ENSMUSG00000001025|ENSMUSG00000036964|ENSMUSG00000050022|ENSMUSG00000033453|ENSMUSG00000064325|ENSMUSG00000064326|ENSMUSG00000059540|ENSMUSG00000053581|ENSMUSG00000056054|ENSMUSG00000025473|ENSMUSG00000034317|ENSMUSG00000047686|ENSMUSG00000035121|ENSMUSG00000033208|…	24	679
GO:0007623	circadian rhythm	0.0348456	0.267583	ENSMUSG00000037202|ENSMUSG00000007872|ENSMUSG00000042699|ENSMUSG00000030256|ENSMUSG00000020826	5	74
GO:0048812	neuron projection morphogenesis	0.0348456	0.267583	ENSMUSG00000033066|ENSMUSG00000021994|ENSMUSG00000032854|ENSMUSG00000042284|ENSMUSG00000074121	5	74
GO:0050680	negative regulation of epithelial cell proliferation	0.0348456	0.267583	ENSMUSG00000021994|ENSMUSG00000000303|ENSMUSG00000031548|ENSMUSG00000055653|ENSMUSG00000000567	5	74
GO:0071560	cellular response to transforming growth factor beta stimulus	0.0348839	0.267583	ENSMUSG00000037411|ENSMUSG00000037279|ENSMUSG00000000567|ENSMUSG00000024803	4	50
GO:0006665	sphingolipid metabolic process	0.0348839	0.267583	ENSMUSG00000033579|ENSMUSG00000021003|ENSMUSG00000039092|ENSMUSG00000032854	4	50
GO:0044458	motile cilium assembly	0.0361557	0.274697	ENSMUSG00000031831|ENSMUSG00000074651|ENSMUSG00000036962	3	29
GO:0030511	positive regulation of transforming growth factor beta receptor signaling pathway	0.0361557	0.274697	ENSMUSG00000020542|ENSMUSG00000027356|ENSMUSG00000039910	3	29
GO:0009409	response to cold	0.0361557	0.274697	ENSMUSG00000039208|ENSMUSG00000036251|ENSMUSG00000045730	3	29
GO:0043950	positive regulation of cAMP-mediated signaling	0.0361557	0.274697	ENSMUSG00000049649|ENSMUSG00000014351|ENSMUSG00000039942	3	29
GO:0045732	positive regulation of protein catabolic process	0.0364974	0.275327	ENSMUSG00000055653|ENSMUSG00000021608|ENSMUSG00000032715|ENSMUSG00000000567|ENSMUSG00000021994	5	75
GO:0006812	cation transport	0.0364974	0.275327	ENSMUSG00000009246|ENSMUSG00000036251|ENSMUSG00000054414|ENSMUSG00000041189|ENSMUSG00000048827	5	75
GO:0048286	lung alveolus development	0.036964	0.277558	ENSMUSG00000027737|ENSMUSG00000028635|ENSMUSG00000020542|ENSMUSG00000031870	4	51
GO:0030335	positive regulation of cell migration	0.0369671	0.277558	ENSMUSG00000038264|ENSMUSG00000026479|ENSMUSG00000033717|ENSMUSG00000031841|ENSMUSG00000028874|ENSMUSG00000015957|ENSMUSG00000030110|ENSMUSG00000040552|ENSMUSG00000022114|ENSMUSG00000000627|ENSMUSG00000028019	11	248
GO:0030308	negative regulation of cell growth	0.0371402	0.278203	ENSMUSG00000029019|ENSMUSG00000027004|ENSMUSG00000010051|ENSMUSG00000041616|ENSMUSG00000031548|ENSMUSG00000015957|ENSMUSG00000029161	7	129
GO:0051087	chaperone binding	0.037859	0.282923	ENSMUSG00000028035|ENSMUSG00000030847|ENSMUSG00000014905|ENSMUSG00000042215|ENSMUSG00000022769|ENSMUSG00000022528	6	102
GO:0030514	negative regulation of BMP signaling pathway	0.039114	0.285522	ENSMUSG00000021994|ENSMUSG00000031548|ENSMUSG00000020325|ENSMUSG00000036169	4	52
GO:0016342	catenin complex	0.0391158	0.285522	ENSMUSG00000000303|ENSMUSG00000028217|ENSMUSG00000031841	3	30
GO:0051881	regulation of mitochondrial membrane potential	0.0391158	0.285522	ENSMUSG00000007041|ENSMUSG00000036923|ENSMUSG00000021764	3	30
GO:0034394	protein localization to cell surface	0.0391158	0.285522	ENSMUSG00000015957|ENSMUSG00000022505|ENSMUSG00000038503	3	30
GO:0003094	glomerular filtration	0.0396384	0.285522	ENSMUSG00000067149|ENSMUSG00000031616	2	12
GO:0007168	receptor guanylyl cyclase signaling pathway	0.0396384	0.285522	ENSMUSG00000029019|ENSMUSG00000041616	2	12
GO:2000637	positive regulation of gene silencing by miRNA	0.0396384	0.285522	ENSMUSG00000036459|ENSMUSG00000042699	2	12
GO:0014824	artery smooth muscle contraction	0.0396384	0.285522	ENSMUSG00000028635|ENSMUSG00000031616	2	12
GO:0006024	glycosaminoglycan biosynthetic process	0.0396384	0.285522	ENSMUSG00000050796|ENSMUSG00000030657	2	12
GO:0098684	photoreceptor ribbon synapse	0.0396384	0.285522	ENSMUSG00000039714|ENSMUSG00000028488	2	12
GO:0006182	cGMP biosynthetic process	0.0396384	0.285522	ENSMUSG00000029019|ENSMUSG00000041616	2	12
GO:0042581	specific granule	0.0396384	0.285522	ENSMUSG00000025473|ENSMUSG00000032496	2	12
GO:0060272	embryonic skeletal joint morphogenesis	0.0396384	0.285522	ENSMUSG00000010051|ENSMUSG00000048387	2	12
GO:0070542	response to fatty acid	0.0396384	0.285522	ENSMUSG00000000567|ENSMUSG00000039005	2	12
GO:0005911	cell-cell junction	0.0406941	0.292466	ENSMUSG00000000303|ENSMUSG00000036459|ENSMUSG00000071984|ENSMUSG00000027863|ENSMUSG00000036718|ENSMUSG00000116165|ENSMUSG00000021108|ENSMUSG00000032093|ENSMUSG00000042367|ENSMUSG00000046240	10	221
GO:0007266	Rho protein signal transduction	0.0413341	0.295072	ENSMUSG00000028841|ENSMUSG00000038816|ENSMUSG00000031616|ENSMUSG00000031841	4	53
GO:0050806	positive regulation of synaptic transmission	0.0421951	0.297079	ENSMUSG00000008153|ENSMUSG00000033208|ENSMUSG00000014351	3	31
GO:0001968	fibronectin binding	0.0421951	0.297079	ENSMUSG00000019997|ENSMUSG00000020325|ENSMUSG00000031849	3	31
GO:0050768	negative regulation of neurogenesis	0.0421951	0.297079	ENSMUSG00000003436|ENSMUSG00000022528|ENSMUSG00000028351	3	31
GO:0048709	oligodendrocyte differentiation	0.0421951	0.297079	ENSMUSG00000033006|ENSMUSG00000000567|ENSMUSG00000041309	3	31
GO:0019897	extrinsic component of plasma membrane	0.0421951	0.297079	ENSMUSG00000031995|ENSMUSG00000028860|ENSMUSG00000032231	3	31
GO:0030182	neuron differentiation	0.0422833	0.297079	ENSMUSG00000029671|ENSMUSG00000015957|ENSMUSG00000036856|ENSMUSG00000041730|ENSMUSG00000067879|ENSMUSG00000030110|ENSMUSG00000033066|ENSMUSG00000021994	8	162
GO:0030425	dendrite	0.0435179	0.30394	ENSMUSG00000009246|ENSMUSG00000007989|ENSMUSG00000071658|ENSMUSG00000030043|ENSMUSG00000020297|ENSMUSG00000074121|ENSMUSG00000021536|ENSMUSG00000052727|ENSMUSG00000020907|ENSMUSG00000045730|ENSMUSG00000028351|ENSMUSG00000042215|ENSMUSG00000004951|ENSMUSG00000030110|ENSMUSG00000043301|ENSMUSG00000038827|ENSMUSG00000032532|ENSMUSG00000020668|ENSMUSG00000031870	19	521
GO:0032956	regulation of actin cytoskeleton organization	0.0435805	0.30394	ENSMUSG00000022075|ENSMUSG00000009580|ENSMUSG00000054855|ENSMUSG00000054364|ENSMUSG00000028874	5	79
GO:0032731	positive regulation of interleukin-1 beta production	0.0436241	0.30394	ENSMUSG00000021994|ENSMUSG00000055170|ENSMUSG00000004951|ENSMUSG00000039005	4	54
GO:0031175	neuron projection development	0.0447659	0.303972	ENSMUSG00000038264|ENSMUSG00000063529|ENSMUSG00000028488|ENSMUSG00000053398|ENSMUSG00000031425|ENSMUSG00000036718|ENSMUSG00000079036|ENSMUSG00000025104	8	164
GO:0043065	positive regulation of apoptotic process	0.0450373	0.303972	ENSMUSG00000038393|ENSMUSG00000027004|ENSMUSG00000015957|ENSMUSG00000024215|ENSMUSG00000031548|ENSMUSG00000033208|ENSMUSG00000045730|ENSMUSG00000007872|ENSMUSG00000033033|ENSMUSG00000055170|ENSMUSG00000054364|ENSMUSG00000024803|ENSMUSG00000039005|ENSMUSG00000032532	14	354
GO:0060071	Wnt signaling pathway, planar cell polarity pathway	0.0450576	0.303972	ENSMUSG00000021994|ENSMUSG00000031548	2	13
GO:2001015	negative regulation of skeletal muscle cell differentiation	0.0450576	0.303972	ENSMUSG00000020542|ENSMUSG00000033208	2	13
GO:0101031	chaperone complex	0.0450576	0.303972	ENSMUSG00000030847|ENSMUSG00000042215	2	13
GO:0030903	notochord development	0.0450576	0.303972	ENSMUSG00000007872|ENSMUSG00000000567	2	13
GO:0090179	planar cell polarity pathway involved in neural tube closure	0.0450576	0.303972	ENSMUSG00000021994|ENSMUSG00000031548	2	13
GO:0047555	3',5'-cyclic-GMP phosphodiesterase activity	0.0450576	0.303972	ENSMUSG00000041119|ENSMUSG00000022489	2	13
GO:1990825	sequence-specific mRNA binding	0.0450576	0.303972	ENSMUSG00000034839|ENSMUSG00000042699	2	13
GO:0051223	regulation of protein transport	0.0450576	0.303972	ENSMUSG00000027737|ENSMUSG00000071984	2	13
GO:0045080	-	0.0450576	0.303972	ENSMUSG00000021994|ENSMUSG00000055170	2	13
GO:0003214	cardiac left ventricle morphogenesis	0.0450576	0.303972	ENSMUSG00000019789|ENSMUSG00000021974	2	13
GO:0035810	positive regulation of urine volume	0.0450576	0.303972	ENSMUSG00000029019|ENSMUSG00000039942	2	13
GO:0004724	magnesium-dependent protein serine/threonine phosphatase activity	0.0450576	0.303972	ENSMUSG00000002228|ENSMUSG00000046442	2	13
GO:0019538	protein metabolic process	0.0450576	0.303972	ENSMUSG00000000303|ENSMUSG00000042215	2	13
GO:0031663	lipopolysaccharide-mediated signaling pathway	0.0453922	0.305584	ENSMUSG00000051439|ENSMUSG00000016024|ENSMUSG00000039005	3	32
GO:0043231	intracellular membrane-bounded organelle	0.0458476	0.307999	ENSMUSG00000032667|ENSMUSG00000037979|ENSMUSG00000034981|ENSMUSG00000032854|ENSMUSG00000033208|ENSMUSG00000004044|ENSMUSG00000044337|ENSMUSG00000027737|ENSMUSG00000033579|ENSMUSG00000041247|ENSMUSG00000033998|ENSMUSG00000061119|ENSMUSG00000072980|ENSMUSG00000045730|ENSMUSG00000022075|ENSMUSG00000007646|ENSMUSG00000028699|ENSMUSG00000038034|ENSMUSG00000030247|ENSMUSG00000042367|ENSMUSG00000051343|…	32	989
GO:0008544	epidermis development	0.045984	0.308267	ENSMUSG00000032015|ENSMUSG00000034282|ENSMUSG00000037279|ENSMUSG00000074121	4	55
GO:0016323	basolateral plasma membrane	0.0469777	0.314268	ENSMUSG00000000303|ENSMUSG00000032231|ENSMUSG00000028217|ENSMUSG00000040808|ENSMUSG00000018569|ENSMUSG00000031995|ENSMUSG00000032988|ENSMUSG00000020829|ENSMUSG00000028517|ENSMUSG00000045394	10	227
GO:0007050	cell cycle arrest	0.04741	0.315836	ENSMUSG00000046240|ENSMUSG00000028351|ENSMUSG00000030641|ENSMUSG00000055170|ENSMUSG00000029161	5	81
GO:0042060	wound healing	0.04741	0.315836	ENSMUSG00000032015|ENSMUSG00000045730|ENSMUSG00000042485|ENSMUSG00000034282|ENSMUSG00000021994	5	81
GO:0008081	phosphoric diester hydrolase activity	0.0484137	0.318868	ENSMUSG00000041119|ENSMUSG00000022489|ENSMUSG00000020937|ENSMUSG00000034330	4	56
GO:0042475	odontogenesis of dentin-containing tooth	0.0484137	0.318868	ENSMUSG00000015647|ENSMUSG00000009580|ENSMUSG00000036169|ENSMUSG00000021765	4	56
GO:0034446	substrate adhesion-dependent cell spreading	0.0484137	0.318868	ENSMUSG00000031548|ENSMUSG00000015647|ENSMUSG00000033420|ENSMUSG00000036718	4	56
GO:0001756	somitogenesis	0.0484137	0.318868	ENSMUSG00000003436|ENSMUSG00000021994|ENSMUSG00000031548|ENSMUSG00000068079	4	56
GO:0043539	protein serine/threonine kinase activator activity	0.0487059	0.318868	ENSMUSG00000016984|ENSMUSG00000022114|ENSMUSG00000032496	3	33
GO:0007254	JNK cascade	0.0487059	0.318868	ENSMUSG00000021994|ENSMUSG00000039942|ENSMUSG00000022619	3	33
GO:0016339	calcium-dependent cell-cell adhesion via plasma membrane cell adhesion molecules	0.0487059	0.318868	ENSMUSG00000000303|ENSMUSG00000028217|ENSMUSG00000031841	3	33
GO:0005882	intermediate filament	0.0488645	0.318868	ENSMUSG00000067594|ENSMUSG00000034282|ENSMUSG00000037185|ENSMUSG00000054966|ENSMUSG00000023039|ENSMUSG00000059169	6	109
GO:0006887	exocytosis	0.0488645	0.318868	ENSMUSG00000033595|ENSMUSG00000019066|ENSMUSG00000028860|ENSMUSG00000039232|ENSMUSG00000073733|ENSMUSG00000039714	6	109
GO:0030238	male sex determination	0.0507314	0.319928	ENSMUSG00000000567|ENSMUSG00000021974	2	14
GO:0061036	positive regulation of cartilage development	0.0507314	0.319928	ENSMUSG00000021994|ENSMUSG00000000567	2	14
GO:0043508	negative regulation of JUN kinase activity	0.0507314	0.319928	ENSMUSG00000041616|ENSMUSG00000031548	2	14
GO:0090331	negative regulation of platelet aggregation	0.0507314	0.319928	ENSMUSG00000030342|ENSMUSG00000045730	2	14
GO:0048185	activin binding	0.0507314	0.319928	ENSMUSG00000020325|ENSMUSG00000021765	2	14
GO:0003197	endocardial cushion development	0.0507314	0.319928	ENSMUSG00000039910|ENSMUSG00000069763	2	14
GO:0036122	BMP binding	0.0507314	0.319928	ENSMUSG00000036169|ENSMUSG00000031849	2	14
GO:0062009	secondary palate development	0.0507314	0.319928	ENSMUSG00000021994|ENSMUSG00000015957	2	14
GO:0035613	RNA stem-loop binding	0.0507314	0.319928	ENSMUSG00000034839|ENSMUSG00000042699	2	14
GO:0006940	regulation of smooth muscle contraction	0.0507314	0.319928	ENSMUSG00000033717|ENSMUSG00000045730	2	14
GO:0097449	astrocyte projection	0.0507314	0.319928	ENSMUSG00000027737|ENSMUSG00000041329	2	14
GO:0045618	positive regulation of keratinocyte differentiation	0.0507314	0.319928	ENSMUSG00000037279|ENSMUSG00000021108	2	14
GO:0061049	cell growth involved in cardiac muscle cell development	0.0507314	0.319928	ENSMUSG00000031465|ENSMUSG00000020542	2	14
GO:0046785	microtubule polymerization	0.0507314	0.319928	ENSMUSG00000067878|ENSMUSG00000025104	2	14
GO:0004467	long-chain fatty acid-CoA ligase activity	0.0507314	0.319928	ENSMUSG00000024600|ENSMUSG00000027932	2	14
GO:0051560	mitochondrial calcium ion homeostasis	0.0507314	0.319928	ENSMUSG00000021973|ENSMUSG00000025971	2	14
GO:0003924	GTPase activity	0.0512181	0.322361	ENSMUSG00000071658|ENSMUSG00000025170|ENSMUSG00000019066|ENSMUSG00000064147|ENSMUSG00000034226|ENSMUSG00000073733|ENSMUSG00000054364|ENSMUSG00000041696|ENSMUSG00000054855|ENSMUSG00000022075|ENSMUSG00000043670|ENSMUSG00000043463	12	295
GO:0043388	positive regulation of DNA binding	0.0521345	0.324903	ENSMUSG00000022528|ENSMUSG00000020542|ENSMUSG00000039005	3	34
GO:0045776	negative regulation of blood pressure	0.0521345	0.324903	ENSMUSG00000020826|ENSMUSG00000039321|ENSMUSG00000057123	3	34
GO:1904646	cellular response to amyloid-beta	0.0521345	0.324903	ENSMUSG00000045730|ENSMUSG00000021190|ENSMUSG00000039005	3	34
GO:0097755	positive regulation of blood vessel diameter	0.0521345	0.324903	ENSMUSG00000057123|ENSMUSG00000033717|ENSMUSG00000045730	3	34
GO:0032728	positive regulation of interferon-beta production	0.0521345	0.324903	ENSMUSG00000042699|ENSMUSG00000027551|ENSMUSG00000039005	3	34
GO:0006979	response to oxidative stress	0.0523347	0.324903	ENSMUSG00000042808|ENSMUSG00000038393|ENSMUSG00000018339|ENSMUSG00000021694|ENSMUSG00000027447|ENSMUSG00000039005	6	111
GO:0050728	negative regulation of inflammatory response	0.0523347	0.324903	ENSMUSG00000039208|ENSMUSG00000058914|ENSMUSG00000039942|ENSMUSG00000020383|ENSMUSG00000045730|ENSMUSG00000022126	6	111
GO:0000981	DNA-binding transcription factor activity, RNA polymerase II-specific	0.053016	0.328493	ENSMUSG00000038721|ENSMUSG00000097084|ENSMUSG00000000567|ENSMUSG00000044243|ENSMUSG00000024215|ENSMUSG00000033006|ENSMUSG00000026628|ENSMUSG00000041730|ENSMUSG00000068079|ENSMUSG00000030256|ENSMUSG00000016087|ENSMUSG00000022528|ENSMUSG00000019789|ENSMUSG00000074676	14	363
GO:0071347	cellular response to interleukin-1	0.0534819	0.330098	ENSMUSG00000010051|ENSMUSG00000037411|ENSMUSG00000022126|ENSMUSG00000024803	4	58
GO:0043406	positive regulation of MAP kinase activity	0.0534819	0.330098	ENSMUSG00000025473|ENSMUSG00000033717|ENSMUSG00000028019|ENSMUSG00000020573	4	58
GO:0007169	transmembrane receptor protein tyrosine kinase signaling pathway	0.0541247	0.333421	ENSMUSG00000068335|ENSMUSG00000074121|ENSMUSG00000028874|ENSMUSG00000030110|ENSMUSG00000031465|ENSMUSG00000022102	6	112
GO:0071222	cellular response to lipopolysaccharide	0.0550971	0.33723	ENSMUSG00000051439|ENSMUSG00000037411|ENSMUSG00000022126|ENSMUSG00000056130|ENSMUSG00000052336|ENSMUSG00000016024|ENSMUSG00000055170|ENSMUSG00000024803|ENSMUSG00000020826|ENSMUSG00000039005	10	234
GO:0035025	positive regulation of Rho protein signal transduction	0.0556764	0.33723	ENSMUSG00000073008|ENSMUSG00000050271|ENSMUSG00000021675	3	35
GO:0048704	embryonic skeletal system morphogenesis	0.0561198	0.33723	ENSMUSG00000038721|ENSMUSG00000056648|ENSMUSG00000039476|ENSMUSG00000075394	4	59
GO:0008654	phospholipid biosynthetic process	0.0561198	0.33723	ENSMUSG00000021608|ENSMUSG00000033192|ENSMUSG00000038732|ENSMUSG00000027134	4	59
GO:0035994	response to muscle stretch	0.0566454	0.33723	ENSMUSG00000025172|ENSMUSG00000024803	2	15
GO:0060411	cardiac septum morphogenesis	0.0566454	0.33723	ENSMUSG00000019789|ENSMUSG00000039910	2	15
GO:0030166	proteoglycan biosynthetic process	0.0566454	0.33723	ENSMUSG00000097084|ENSMUSG00000030657	2	15
GO:0022407	regulation of cell-cell adhesion	0.0566454	0.33723	ENSMUSG00000025473|ENSMUSG00000036856	2	15
GO:0002281	macrophage activation involved in immune response	0.0566454	0.33723	ENSMUSG00000016024|ENSMUSG00000055170	2	15
GO:0043240	Fanconi anaemia nuclear complex	0.0566454	0.33723	ENSMUSG00000047757|ENSMUSG00000039187	2	15
GO:0048246	macrophage chemotaxis	0.0566454	0.33723	ENSMUSG00000052336|ENSMUSG00000028635	2	15
GO:0033554	cellular response to stress	0.0566454	0.33723	ENSMUSG00000027737|ENSMUSG00000028862	2	15
GO:0060347	heart trabecula formation	0.0566454	0.33723	ENSMUSG00000019789|ENSMUSG00000037279	2	15
GO:1902230	negative regulation of intrinsic apoptotic signaling pathway in response to DNA damage	0.0566454	0.33723	ENSMUSG00000030641|ENSMUSG00000044337	2	15
GO:0043220	Schmidt-Lanterman incisure	0.0566454	0.33723	ENSMUSG00000000303|ENSMUSG00000032231	2	15
GO:0033630	positive regulation of cell adhesion mediated by integrin	0.0566454	0.33723	ENSMUSG00000027356|ENSMUSG00000030110	2	15
GO:0007188	adenylate cyclase-modulating G protein-coupled receptor signaling pathway	0.0588265	0.348366	ENSMUSG00000045730|ENSMUSG00000033717|ENSMUSG00000039942|ENSMUSG00000021536	4	60
GO:0015629	actin cytoskeleton	0.0588434	0.348366	ENSMUSG00000000303|ENSMUSG00000042514|ENSMUSG00000033590|ENSMUSG00000028874|ENSMUSG00000116165|ENSMUSG00000042699|ENSMUSG00000054855|ENSMUSG00000039804|ENSMUSG00000022114|ENSMUSG00000062127	10	237
GO:0050919	negative chemotaxis	0.0593298	0.348658	ENSMUSG00000038264|ENSMUSG00000000627|ENSMUSG00000021994	3	36
GO:0060349	bone morphogenesis	0.0593298	0.348658	ENSMUSG00000039910|ENSMUSG00000032496|ENSMUSG00000031849	3	36
GO:0045595	regulation of cell differentiation	0.0593298	0.348658	ENSMUSG00000022114|ENSMUSG00000000567|ENSMUSG00000048001	3	36
GO:0048754	branching morphogenesis of an epithelial tube	0.0593298	0.348658	ENSMUSG00000036856|ENSMUSG00000022114|ENSMUSG00000015647	3	36
GO:0010466	negative regulation of peptidase activity	0.059715	0.350277	ENSMUSG00000024011|ENSMUSG00000037411|ENSMUSG00000068129|ENSMUSG00000055653|ENSMUSG00000020044|ENSMUSG00000027447	6	115
GO:0042593	glucose homeostasis	0.0607665	0.353831	ENSMUSG00000058914|ENSMUSG00000033717|ENSMUSG00000061119|ENSMUSG00000051314|ENSMUSG00000008734|ENSMUSG00000039804|ENSMUSG00000040605	7	145
GO:0001102	RNA polymerase II activating transcription factor binding	0.0616017	0.353831	ENSMUSG00000019789|ENSMUSG00000039910|ENSMUSG00000030256|ENSMUSG00000039661	4	61
GO:0003714	transcription corepressor activity	0.0616639	0.353831	ENSMUSG00000032715|ENSMUSG00000036459|ENSMUSG00000078796|ENSMUSG00000028236|ENSMUSG00000036856|ENSMUSG00000039910|ENSMUSG00000030256|ENSMUSG00000024803	8	176
GO:0005901	caveola	0.0623361	0.353831	ENSMUSG00000045730|ENSMUSG00000034845|ENSMUSG00000004044|ENSMUSG00000022505|ENSMUSG00000031841	5	88
GO:0001726	ruffle	0.0623361	0.353831	ENSMUSG00000033066|ENSMUSG00000029359|ENSMUSG00000001025|ENSMUSG00000033208|ENSMUSG00000032231	5	88
GO:0008083	growth factor activity	0.0624907	0.353831	ENSMUSG00000074121|ENSMUSG00000021943|ENSMUSG00000031073|ENSMUSG00000025104|ENSMUSG00000021974|ENSMUSG00000019997|ENSMUSG00000028019	7	146
GO:0051015	actin filament binding	0.0627199	0.353831	ENSMUSG00000033590|ENSMUSG00000021950|ENSMUSG00000031827|ENSMUSG00000038816|ENSMUSG00000033420|ENSMUSG00000036718|ENSMUSG00000027356|ENSMUSG00000038827|ENSMUSG00000033066	9	208
GO:0016757	transferase activity, transferring glycosyl groups	0.0627199	0.353831	ENSMUSG00000021120|ENSMUSG00000039774|ENSMUSG00000032437|ENSMUSG00000032059|ENSMUSG00000032854|ENSMUSG00000025158|ENSMUSG00000031749|ENSMUSG00000050796|ENSMUSG00000030657	9	208
GO:0003016	respiratory system process	0.0627856	0.353831	ENSMUSG00000068079|ENSMUSG00000021764	2	16
GO:0045198	establishment of epithelial cell apical/basal polarity	0.0627856	0.353831	ENSMUSG00000021994|ENSMUSG00000068079	2	16
GO:0060576	intestinal epithelial cell development	0.0627856	0.353831	ENSMUSG00000024215|ENSMUSG00000000303	2	16
GO:0046887	positive regulation of hormone secretion	0.0627856	0.353831	ENSMUSG00000028635|ENSMUSG00000030043	2	16
GO:0008179	adenylate cyclase binding	0.0627856	0.353831	ENSMUSG00000021536|ENSMUSG00000045730	2	16
GO:0030247	polysaccharide binding	0.0627856	0.353831	ENSMUSG00000033633|ENSMUSG00000047963	2	16
GO:0042445	hormone metabolic process	0.0627856	0.353831	ENSMUSG00000036856|ENSMUSG00000075702	2	16
GO:0048715	negative regulation of oligodendrocyte differentiation	0.0627856	0.353831	ENSMUSG00000022528|ENSMUSG00000048001	2	16
GO:0043652	engulfment of apoptotic cell	0.0627856	0.353831	ENSMUSG00000022075|ENSMUSG00000051951	2	16
GO:0010469	regulation of signaling receptor activity	0.0627856	0.353831	ENSMUSG00000037411|ENSMUSG00000022619	2	16
GO:0010259	multicellular organism aging	0.0627856	0.353831	ENSMUSG00000028165|ENSMUSG00000031849	2	16
GO:0098691	dopaminergic synapse	0.0627856	0.353831	ENSMUSG00000033717|ENSMUSG00000029219	2	16
GO:0048662	negative regulation of smooth muscle cell proliferation	0.063093	0.353831	ENSMUSG00000029019|ENSMUSG00000055170|ENSMUSG00000015405	3	37
GO:0050807	regulation of synapse organization	0.063093	0.353831	ENSMUSG00000027737|ENSMUSG00000021994|ENSMUSG00000032089	3	37
GO:0032809	neuronal cell body membrane	0.063093	0.353831	ENSMUSG00000052336|ENSMUSG00000043301|ENSMUSG00000045730	3	37
GO:0009653	anatomical structure morphogenesis	0.0644448	0.360146	ENSMUSG00000033006|ENSMUSG00000074676|ENSMUSG00000097084|ENSMUSG00000030110	4	62
GO:0030326	embryonic limb morphogenesis	0.0644448	0.360146	ENSMUSG00000021994|ENSMUSG00000057123|ENSMUSG00000039476|ENSMUSG00000021974	4	62
GO:0005811	lipid droplet	0.0646617	0.360726	ENSMUSG00000021608|ENSMUSG00000033847|ENSMUSG00000033192|ENSMUSG00000028236|ENSMUSG00000032231	5	89
GO:0030414	peptidase inhibitor activity	0.0656366	0.365526	ENSMUSG00000024011|ENSMUSG00000037411|ENSMUSG00000068129|ENSMUSG00000055653|ENSMUSG00000020044|ENSMUSG00000027447	6	118
GO:0009725	response to hormone	0.066964	0.367542	ENSMUSG00000020044|ENSMUSG00000020826|ENSMUSG00000030043	3	38
GO:0014070	response to organic cyclic compound	0.066964	0.367542	ENSMUSG00000027737|ENSMUSG00000031548|ENSMUSG00000030043	3	38
GO:0042755	eating behavior	0.066964	0.367542	ENSMUSG00000068079|ENSMUSG00000032532|ENSMUSG00000030043	3	38
GO:0045095	keratin filament	0.066964	0.367542	ENSMUSG00000023039|ENSMUSG00000067594|ENSMUSG00000037185	3	38
GO:0008219	cell death	0.066964	0.367542	ENSMUSG00000028351|ENSMUSG00000075267|ENSMUSG00000022505	3	38
GO:0030177	positive regulation of Wnt signaling pathway	0.066964	0.367542	ENSMUSG00000028173|ENSMUSG00000031548|ENSMUSG00000020566	3	38
GO:0001656	metanephros development	0.066964	0.367542	ENSMUSG00000007872|ENSMUSG00000048387|ENSMUSG00000036856	3	38
GO:0010506	regulation of autophagy	0.0673556	0.368034	ENSMUSG00000028165|ENSMUSG00000041247|ENSMUSG00000055485|ENSMUSG00000032715	4	63
GO:0045668	negative regulation of osteoblast differentiation	0.0673556	0.368034	ENSMUSG00000007872|ENSMUSG00000021943|ENSMUSG00000031548|ENSMUSG00000000567	4	63
GO:0007411	axon guidance	0.0680758	0.370171	ENSMUSG00000038264|ENSMUSG00000031217|ENSMUSG00000021728|ENSMUSG00000060534|ENSMUSG00000041730|ENSMUSG00000015647|ENSMUSG00000021994|ENSMUSG00000000627	8	180
GO:0002523	leukocyte migration involved in inflammatory response	0.0691387	0.370171	ENSMUSG00000025473|ENSMUSG00000056054	2	17
GO:0035269	protein O-linked mannosylation	0.0691387	0.370171	ENSMUSG00000030306|ENSMUSG00000022769	2	17
GO:0071880	adenylate cyclase-activating adrenergic receptor signaling pathway	0.0691387	0.370171	ENSMUSG00000033717|ENSMUSG00000045730	2	17
GO:0040015	negative regulation of multicellular organism growth	0.0691387	0.370171	ENSMUSG00000021190|ENSMUSG00000045730	2	17
GO:0010954	positive regulation of protein processing	0.0691387	0.370171	ENSMUSG00000042215|ENSMUSG00000038156	2	17
GO:0008324	cation transmembrane transporter activity	0.0691387	0.370171	ENSMUSG00000054414|ENSMUSG00000048827	2	17
GO:0048712	negative regulation of astrocyte differentiation	0.0691387	0.370171	ENSMUSG00000003436|ENSMUSG00000048001	2	17
GO:0042059	negative regulation of epidermal growth factor receptor signaling pathway	0.0691387	0.370171	ENSMUSG00000041616|ENSMUSG00000042284	2	17
GO:0035640	exploration behavior	0.0691387	0.370171	ENSMUSG00000028351|ENSMUSG00000014351	2	17
GO:0042692	muscle cell differentiation	0.0691387	0.370171	ENSMUSG00000001627|ENSMUSG00000020542	2	17
GO:0015908	fatty acid transport	0.0691387	0.370171	ENSMUSG00000024600|ENSMUSG00000027932	2	17
GO:0008360	regulation of cell shape	0.0696832	0.372461	ENSMUSG00000050271|ENSMUSG00000028874|ENSMUSG00000033208|ENSMUSG00000054364|ENSMUSG00000022075|ENSMUSG00000033066|ENSMUSG00000054855	7	150
GO:0030513	positive regulation of BMP signaling pathway	0.0709406	0.376658	ENSMUSG00000022528|ENSMUSG00000055653|ENSMUSG00000048001	3	39
GO:0008306	associative learning	0.0709406	0.376658	ENSMUSG00000021190|ENSMUSG00000030043|ENSMUSG00000045730	3	39
GO:0030501	positive regulation of bone mineralization	0.0709406	0.376658	ENSMUSG00000048387|ENSMUSG00000036856|ENSMUSG00000045730	3	39
GO:0071345	cellular response to cytokine stimulus	0.0709406	0.376658	ENSMUSG00000020383|ENSMUSG00000020826|ENSMUSG00000030641	3	39
GO:0007517	muscle organ development	0.0733775	0.386452	ENSMUSG00000007872|ENSMUSG00000068079|ENSMUSG00000015647|ENSMUSG00000029156	4	65
GO:0042383	sarcolemma	0.0740471	0.386452	ENSMUSG00000032231|ENSMUSG00000000805|ENSMUSG00000041119|ENSMUSG00000045730|ENSMUSG00000030247|ENSMUSG00000029156	6	122
GO:0071346	cellular response to interferon-gamma	0.0744429	0.386452	ENSMUSG00000020826|ENSMUSG00000039005|ENSMUSG00000051343|ENSMUSG00000022126|ENSMUSG00000039232	5	93
GO:0042802	identical protein binding	0.0748438	0.386452	ENSMUSG00000032667|ENSMUSG00000058914|ENSMUSG00000037979|ENSMUSG00000041119|ENSMUSG00000070462|ENSMUSG00000038503|ENSMUSG00000037202|ENSMUSG00000042215|ENSMUSG00000004044|ENSMUSG00000020826|ENSMUSG00000022528|ENSMUSG00000043463|ENSMUSG00000032565|ENSMUSG00000036251|ENSMUSG00000028488|ENSMUSG00000050271|ENSMUSG00000033998|ENSMUSG00000032015|ENSMUSG00000071637|ENSMUSG00000027863|ENSMUSG00000072980|…	51	1764
GO:0045747	positive regulation of Notch signaling pathway	0.075021	0.386452	ENSMUSG00000022528|ENSMUSG00000025158|ENSMUSG00000048001	3	40
GO:0009888	tissue development	0.075021	0.386452	ENSMUSG00000003436|ENSMUSG00000026479|ENSMUSG00000015647	3	40
GO:0007616	long-term memory	0.075021	0.386452	ENSMUSG00000062202|ENSMUSG00000030043|ENSMUSG00000074121	3	40
GO:0097009	energy homeostasis	0.075021	0.386452	ENSMUSG00000061119|ENSMUSG00000039208|ENSMUSG00000028635	3	40
GO:0009306	protein secretion	0.075021	0.386452	ENSMUSG00000019066|ENSMUSG00000004044|ENSMUSG00000031849	3	40
GO:0046982	protein heterodimerization activity	0.0752377	0.386452	ENSMUSG00000033717|ENSMUSG00000044243|ENSMUSG00000056130|ENSMUSG00000021973|ENSMUSG00000026628|ENSMUSG00000030256|ENSMUSG00000032093|ENSMUSG00000041329|ENSMUSG00000041133|ENSMUSG00000024030|ENSMUSG00000039005	11	282
GO:2000737	negative regulation of stem cell differentiation	0.0756918	0.386452	ENSMUSG00000022528|ENSMUSG00000048001	2	18
GO:0001736	establishment of planar polarity	0.0756918	0.386452	ENSMUSG00000021994|ENSMUSG00000007989	2	18
GO:0045178	basal part of cell	0.0756918	0.386452	ENSMUSG00000061119|ENSMUSG00000042284	2	18
GO:0004435	phosphatidylinositol phospholipase C activity	0.0756918	0.386452	ENSMUSG00000020937|ENSMUSG00000034330	2	18
GO:0032433	filopodium tip	0.0756918	0.386452	ENSMUSG00000038827|ENSMUSG00000007989	2	18
GO:0043138	3'-5' DNA helicase activity	0.0756918	0.386452	ENSMUSG00000042699|ENSMUSG00000033762	2	18
GO:0043306	positive regulation of mast cell degranulation	0.0756918	0.386452	ENSMUSG00000020383|ENSMUSG00000028874	2	18
GO:0019835	cytolysis	0.0756918	0.386452	ENSMUSG00000037202|ENSMUSG00000039899	2	18
GO:0048265	response to pain	0.0756918	0.386452	ENSMUSG00000030043|ENSMUSG00000030110	2	18
GO:0042310	vasoconstriction	0.0756918	0.386452	ENSMUSG00000028635|ENSMUSG00000031616	2	18
GO:0019229	regulation of vasoconstriction	0.0756918	0.386452	ENSMUSG00000028635|ENSMUSG00000033717	2	18
GO:0000030	mannosyltransferase activity	0.0756918	0.386452	ENSMUSG00000032059|ENSMUSG00000030306	2	18
GO:0051443	positive regulation of ubiquitin-protein transferase activity	0.0756918	0.386452	ENSMUSG00000032715|ENSMUSG00000020601	2	18
GO:0005525	GTP binding	0.0769815	0.391913	ENSMUSG00000036285|ENSMUSG00000032565|ENSMUSG00000025170|ENSMUSG00000019066|ENSMUSG00000064147|ENSMUSG00000034226|ENSMUSG00000073733|ENSMUSG00000054364|ENSMUSG00000041696|ENSMUSG00000054855|ENSMUSG00000022075|ENSMUSG00000043670|ENSMUSG00000043463	13	351
GO:0050804	modulation of chemical synaptic transmission	0.0770071	0.391913	ENSMUSG00000027737|ENSMUSG00000052336|ENSMUSG00000062202|ENSMUSG00000049939|ENSMUSG00000074121	5	94
GO:0005765	lysosomal membrane	0.0784723	0.3981	ENSMUSG00000032231|ENSMUSG00000074811|ENSMUSG00000041247|ENSMUSG00000024737|ENSMUSG00000028581|ENSMUSG00000018919	6	124
GO:0008285	negative regulation of cell population proliferation	0.0788888	0.398637	ENSMUSG00000039081|ENSMUSG00000027004|ENSMUSG00000000567|ENSMUSG00000055653|ENSMUSG00000020542|ENSMUSG00000030342|ENSMUSG00000042284|ENSMUSG00000029359|ENSMUSG00000055170|ENSMUSG00000037279|ENSMUSG00000031841|ENSMUSG00000022941|ENSMUSG00000031548|ENSMUSG00000022114	14	387
GO:0030534	adult behavior	0.0792028	0.398637	ENSMUSG00000027737|ENSMUSG00000021764|ENSMUSG00000029219	3	41
GO:0019955	cytokine binding	0.0792028	0.398637	ENSMUSG00000028859|ENSMUSG00000041872|ENSMUSG00000003206	3	41
GO:0030016	myofibril	0.0792028	0.398637	ENSMUSG00000030247|ENSMUSG00000025172|ENSMUSG00000024803	3	41
GO:0001817	regulation of cytokine production	0.0792028	0.398637	ENSMUSG00000056130|ENSMUSG00000032496|ENSMUSG00000025172	3	41
GO:0060548	negative regulation of cell death	0.0796184	0.399065	ENSMUSG00000029671|ENSMUSG00000019997|ENSMUSG00000015957|ENSMUSG00000027447|ENSMUSG00000074121	5	95
GO:0050839	cell adhesion molecule binding	0.0796629	0.399065	ENSMUSG00000025473|ENSMUSG00000000303|ENSMUSG00000034918|ENSMUSG00000018569	4	67
GO:0005518	collagen binding	0.0796629	0.399065	ENSMUSG00000036446|ENSMUSG00000042284|ENSMUSG00000033420|ENSMUSG00000031849	4	67
GO:0031434	mitogen-activated protein kinase kinase binding	0.0824324	0.405929	ENSMUSG00000032715|ENSMUSG00000020601	2	19
GO:0006883	cellular sodium ion homeostasis	0.0824324	0.405929	ENSMUSG00000041329|ENSMUSG00000029359	2	19
GO:0032508	DNA duplex unwinding	0.0824324	0.405929	ENSMUSG00000042699|ENSMUSG00000033762	2	19
GO:0032794	GTPase activating protein binding	0.0824324	0.405929	ENSMUSG00000000303|ENSMUSG00000057706	2	19
GO:0044344	cellular response to fibroblast growth factor stimulus	0.0824324	0.405929	ENSMUSG00000010051|ENSMUSG00000031548	2	19
GO:0002063	chondrocyte development	0.0824324	0.405929	ENSMUSG00000000567|ENSMUSG00000031849	2	19
GO:0016836	hydro-lyase activity	0.0824324	0.405929	ENSMUSG00000027371|ENSMUSG00000000805	2	19
GO:0030111	regulation of Wnt signaling pathway	0.0824324	0.405929	ENSMUSG00000028517|ENSMUSG00000097084	2	19
GO:0005324	long-chain fatty acid transporter activity	0.0824324	0.405929	ENSMUSG00000024600|ENSMUSG00000027932	2	19
GO:0035970	peptidyl-threonine dephosphorylation	0.0824324	0.405929	ENSMUSG00000027368|ENSMUSG00000046442	2	19
GO:0008344	adult locomotory behavior	0.0829028	0.406898	ENSMUSG00000062202|ENSMUSG00000056648|ENSMUSG00000014351|ENSMUSG00000074121	4	68
GO:0002250	adaptive immune response	0.0834105	0.406898	ENSMUSG00000021125|ENSMUSG00000067149|ENSMUSG00000041247|ENSMUSG00000055170|ENSMUSG00000032093|ENSMUSG00000015316|ENSMUSG00000010142	7	157
GO:0004869	cysteine-type endopeptidase inhibitor activity	0.0834839	0.406898	ENSMUSG00000032496|ENSMUSG00000068129|ENSMUSG00000027447	3	42
GO:0050796	regulation of insulin secretion	0.0834839	0.406898	ENSMUSG00000020826|ENSMUSG00000055170|ENSMUSG00000014351	3	42
GO:0007399	nervous system development	0.0838786	0.406898	ENSMUSG00000038264|ENSMUSG00000007989|ENSMUSG00000031217|ENSMUSG00000044519|ENSMUSG00000052727|ENSMUSG00000048001|ENSMUSG00000003436|ENSMUSG00000041730|ENSMUSG00000025158|ENSMUSG00000030110|ENSMUSG00000033066|ENSMUSG00000060534|ENSMUSG00000040957|ENSMUSG00000000627|ENSMUSG00000067879	15	426
GO:0006357	regulation of transcription by RNA polymerase II	0.0848916	0.406898	ENSMUSG00000097084|ENSMUSG00000036923|ENSMUSG00000025172|ENSMUSG00000000567|ENSMUSG00000044243|ENSMUSG00000024215|ENSMUSG00000032015|ENSMUSG00000001627|ENSMUSG00000020542|ENSMUSG00000024803|ENSMUSG00000074676|ENSMUSG00000042699|ENSMUSG00000071637|ENSMUSG00000026628|ENSMUSG00000068079|ENSMUSG00000016087|ENSMUSG00000022528|ENSMUSG00000019789|ENSMUSG00000020325|ENSMUSG00000039910|ENSMUSG00000048485	21	642
GO:0120162	positive regulation of cold-induced thermogenesis	0.0849814	0.406898	ENSMUSG00000020383|ENSMUSG00000036251|ENSMUSG00000028019|ENSMUSG00000049649|ENSMUSG00000045730	5	97
GO:0008203	cholesterol metabolic process	0.0849814	0.406898	ENSMUSG00000024030|ENSMUSG00000026600|ENSMUSG00000050370|ENSMUSG00000051716|ENSMUSG00000020447	5	97
GO:0003824	catalytic activity	0.0859094	0.406898	ENSMUSG00000010051|ENSMUSG00000039092|ENSMUSG00000021003|ENSMUSG00000046442|ENSMUSG00000028334|ENSMUSG00000033595|ENSMUSG00000035121|ENSMUSG00000024600|ENSMUSG00000064325|ENSMUSG00000042751|ENSMUSG00000027932|ENSMUSG00000000253|ENSMUSG00000020867|ENSMUSG00000002228|ENSMUSG00000038871|ENSMUSG00000027371	16	463
GO:0008236	serine-type peptidase activity	0.0875982	0.406898	ENSMUSG00000061119|ENSMUSG00000032496|ENSMUSG00000050762|ENSMUSG00000031995|ENSMUSG00000062478|ENSMUSG00000033177|ENSMUSG00000017692	7	159
GO:0007173	epidermal growth factor receptor signaling pathway	0.0878619	0.406898	ENSMUSG00000032915|ENSMUSG00000060275|ENSMUSG00000000567	3	43
GO:0046326	positive regulation of glucose import	0.0878619	0.406898	ENSMUSG00000025220|ENSMUSG00000031073|ENSMUSG00000055653	3	43
GO:0030890	positive regulation of B cell proliferation	0.0878619	0.406898	ENSMUSG00000031132|ENSMUSG00000020383|ENSMUSG00000039005	3	43
GO:0048863	stem cell differentiation	0.0878619	0.406898	ENSMUSG00000033006|ENSMUSG00000048387|ENSMUSG00000045394	3	43
GO:0045471	response to ethanol	0.0878619	0.406898	ENSMUSG00000030043|ENSMUSG00000073987|ENSMUSG00000039005	3	43
GO:0060065	uterus development	0.0893486	0.406898	ENSMUSG00000021994|ENSMUSG00000020542	2	20
GO:0032332	positive regulation of chondrocyte differentiation	0.0893486	0.406898	ENSMUSG00000042485|ENSMUSG00000000567	2	20
GO:0051145	smooth muscle cell differentiation	0.0893486	0.406898	ENSMUSG00000036856|ENSMUSG00000020542	2	20
GO:0032695	negative regulation of interleukin-12 production	0.0893486	0.406898	ENSMUSG00000071552|ENSMUSG00000015316	2	20
GO:0032481	positive regulation of type I interferon production	0.0893486	0.406898	ENSMUSG00000051439|ENSMUSG00000034330	2	20
GO:0004602	glutathione peroxidase activity	0.0893486	0.406898	ENSMUSG00000042808|ENSMUSG00000018339	2	20
GO:0035094	response to nicotine	0.0893486	0.406898	ENSMUSG00000020383|ENSMUSG00000030043	2	20
GO:0001829	trophectodermal cell differentiation	0.0893486	0.406898	ENSMUSG00000000303|ENSMUSG00000039910	2	20
GO:0009395	phospholipid catabolic process	0.0893486	0.406898	ENSMUSG00000033847|ENSMUSG00000034330	2	20
GO:0031362	anchored component of external side of plasma membrane	0.0893486	0.406898	ENSMUSG00000051439|ENSMUSG00000000805	2	20
GO:0008374	O-acyltransferase activity	0.0893486	0.406898	ENSMUSG00000026600|ENSMUSG00000033847	2	20
GO:0043395	heparan sulfate proteoglycan binding	0.0893486	0.406898	ENSMUSG00000031849|ENSMUSG00000021765	2	20
GO:0045987	positive regulation of smooth muscle contraction	0.0893486	0.406898	ENSMUSG00000028635|ENSMUSG00000020542	2	20
GO:0048513	animal organ development	0.0893486	0.406898	ENSMUSG00000022114|ENSMUSG00000060275	2	20
GO:0043292	contractile fiber	0.0893486	0.406898	ENSMUSG00000004951|ENSMUSG00000027447	2	20
GO:0030278	regulation of ossification	0.0893486	0.406898	ENSMUSG00000031548|ENSMUSG00000039942	2	20
GO:0031489	myosin V binding	0.0893486	0.406898	ENSMUSG00000019066|ENSMUSG00000020447	2	20
GO:0043025	neuronal cell body	0.08942	0.406898	ENSMUSG00000009246|ENSMUSG00000007989|ENSMUSG00000033717|ENSMUSG00000028488|ENSMUSG00000039942|ENSMUSG00000022619|ENSMUSG00000001023|ENSMUSG00000042514|ENSMUSG00000052727|ENSMUSG00000034220|ENSMUSG00000033208|ENSMUSG00000024831|ENSMUSG00000028351|ENSMUSG00000022489|ENSMUSG00000014351|ENSMUSG00000030110|ENSMUSG00000020668|ENSMUSG00000075267|ENSMUSG00000027447|ENSMUSG00000032532	20	610
GO:0000977	RNA polymerase II transcription regulatory region sequence-specific DNA binding	0.0902921	0.406898	ENSMUSG00000036923|ENSMUSG00000048001|ENSMUSG00000044243|ENSMUSG00000026628|ENSMUSG00000075394|ENSMUSG00000024831|ENSMUSG00000048387|ENSMUSG00000041730|ENSMUSG00000068079|ENSMUSG00000030256|ENSMUSG00000022528|ENSMUSG00000019789|ENSMUSG00000039476	13	361
GO:0006457	protein folding	0.0905296	0.406898	ENSMUSG00000028035|ENSMUSG00000041616|ENSMUSG00000024007|ENSMUSG00000025823|ENSMUSG00000038503	5	99
GO:0005856	cytoskeleton	0.0920042	0.406898	ENSMUSG00000036923|ENSMUSG00000037979|ENSMUSG00000002055|ENSMUSG00000039391|ENSMUSG00000034282|ENSMUSG00000067878|ENSMUSG00000054855|ENSMUSG00000027737|ENSMUSG00000029156|ENSMUSG00000080115|ENSMUSG00000031827|ENSMUSG00000027356|ENSMUSG00000004951|ENSMUSG00000036962|ENSMUSG00000042708|ENSMUSG00000063145|ENSMUSG00000063146|ENSMUSG00000022114|ENSMUSG00000048327|ENSMUSG00000067594|ENSMUSG00000022075|…	38	1289
GO:0016616	oxidoreductase activity, acting on the CH-OH group of donors, NAD or NADP as acceptor	0.0923346	0.406898	ENSMUSG00000021947|ENSMUSG00000053398|ENSMUSG00000028236	3	44
GO:0050830	defense response to Gram-positive bacterium	0.0926183	0.406898	ENSMUSG00000028874|ENSMUSG00000032496|ENSMUSG00000028362|ENSMUSG00000016024|ENSMUSG00000041872|ENSMUSG00000044748	6	130
GO:0099061	integral component of postsynaptic density membrane	0.0930024	0.406898	ENSMUSG00000060534|ENSMUSG00000049939|ENSMUSG00000008153|ENSMUSG00000033717	4	71
GO:0001843	neural tube closure	0.0933723	0.406898	ENSMUSG00000031995|ENSMUSG00000007989|ENSMUSG00000031548|ENSMUSG00000039910|ENSMUSG00000021994	5	100
GO:0098655	cation transmembrane transport	0.0964287	0.406898	ENSMUSG00000009246|ENSMUSG00000036251	2	21
GO:0046697	decidualization	0.0964287	0.406898	ENSMUSG00000000303|ENSMUSG00000039910	2	21
GO:0035855	megakaryocyte development	0.0964287	0.406898	ENSMUSG00000016087|ENSMUSG00000029359	2	21
GO:0060088	auditory receptor cell stereocilium organization	0.0964287	0.406898	ENSMUSG00000073574|ENSMUSG00000048707	2	21
GO:0001508	action potential	0.0964287	0.406898	ENSMUSG00000068615|ENSMUSG00000054934	2	21
GO:0032148	activation of protein kinase B activity	0.0964287	0.406898	ENSMUSG00000021994|ENSMUSG00000033717	2	21
GO:0090026	positive regulation of monocyte chemotaxis	0.0964287	0.406898	ENSMUSG00000037411|ENSMUSG00000021190	2	21
GO:0008593	regulation of Notch signaling pathway	0.0964287	0.406898	ENSMUSG00000025158|ENSMUSG00000050271	2	21
GO:0001502	cartilage condensation	0.0964287	0.406898	ENSMUSG00000019997|ENSMUSG00000000567	2	21
GO:0008610	lipid biosynthetic process	0.0964287	0.406898	ENSMUSG00000033579|ENSMUSG00000050370	2	21
GO:0060384	innervation	0.0964287	0.406898	ENSMUSG00000030110|ENSMUSG00000074121	2	21
GO:0007190	activation of adenylate cyclase activity	0.0964287	0.406898	ENSMUSG00000021536|ENSMUSG00000045730	2	21
GO:0030301	cholesterol transport	0.0964287	0.406898	ENSMUSG00000024030|ENSMUSG00000020447	2	21
GO:1902004	positive regulation of amyloid-beta formation	0.0964287	0.406898	ENSMUSG00000024030|ENSMUSG00000055170	2	21
GO:0005796	Golgi lumen	0.0964287	0.406898	ENSMUSG00000034220|ENSMUSG00000055653	2	21
GO:0072359	circulatory system development	0.0964287	0.406898	ENSMUSG00000026824|ENSMUSG00000019789	2	21
GO:0004950	chemokine receptor activity	0.0964287	0.406898	ENSMUSG00000060509|ENSMUSG00000052336	2	21
GO:0050769	positive regulation of neurogenesis	0.0968996	0.406898	ENSMUSG00000003436|ENSMUSG00000052336|ENSMUSG00000055170	3	45
GO:0045596	negative regulation of cell differentiation	0.0968996	0.406898	ENSMUSG00000022528|ENSMUSG00000036856|ENSMUSG00000021765	3	45
GO:0030155	regulation of cell adhesion	0.0968996	0.406898	ENSMUSG00000015647|ENSMUSG00000000567|ENSMUSG00000030110	3	45
GO:0048536	spleen development	0.0968996	0.406898	ENSMUSG00000039910|ENSMUSG00000026124|ENSMUSG00000028217	3	45
GO:0006935	chemotaxis	0.09762	0.406898	ENSMUSG00000056054|ENSMUSG00000020573|ENSMUSG00000052336|ENSMUSG00000060509|ENSMUSG00000040552|ENSMUSG00000044337	6	132
GO:0005244	voltage-gated ion channel activity	0.09762	0.406898	ENSMUSG00000026824|ENSMUSG00000009246|ENSMUSG00000043301|ENSMUSG00000030247|ENSMUSG00000007041|ENSMUSG00000035580	6	132
GO:0000287	magnesium ion binding	0.0976772	0.406898	ENSMUSG00000032565|ENSMUSG00000029171|ENSMUSG00000021536|ENSMUSG00000028862|ENSMUSG00000029359|ENSMUSG00000116165|ENSMUSG00000047654|ENSMUSG00000037159	8	196
GO:0090263	positive regulation of canonical Wnt signaling pathway	0.0991932	0.406898	ENSMUSG00000031548|ENSMUSG00000008734|ENSMUSG00000028173|ENSMUSG00000055653|ENSMUSG00000021974	5	102
GO:1990837	sequence-specific double-stranded DNA binding	0.0995507	0.406898	ENSMUSG00000033006|ENSMUSG00000038721|ENSMUSG00000016087|ENSMUSG00000000567|ENSMUSG00000041309|ENSMUSG00000024215|ENSMUSG00000032015|ENSMUSG00000071637|ENSMUSG00000056648|ENSMUSG00000048001|ENSMUSG00000026628|ENSMUSG00000075394|ENSMUSG00000048387|ENSMUSG00000037279|ENSMUSG00000022528|ENSMUSG00000019789|ENSMUSG00000039476	17	510
GO:0014068	positive regulation of phosphatidylinositol 3-kinase signaling	0.100044	0.406898	ENSMUSG00000029671|ENSMUSG00000028019|ENSMUSG00000000567|ENSMUSG00000028874	4	73
GO:0051865	protein autoubiquitination	0.100044	0.406898	ENSMUSG00000036964|ENSMUSG00000028557|ENSMUSG00000021694|ENSMUSG00000022120	4	73
GO:0043066	negative regulation of apoptotic process	0.100485	0.406898	ENSMUSG00000031132|ENSMUSG00000026824|ENSMUSG00000031849|ENSMUSG00000000567|ENSMUSG00000030847|ENSMUSG00000031548|ENSMUSG00000064325|ENSMUSG00000033006|ENSMUSG00000031616|ENSMUSG00000015957|ENSMUSG00000048387|ENSMUSG00000039910|ENSMUSG00000018569|ENSMUSG00000021994|ENSMUSG00000035580|ENSMUSG00000022114|ENSMUSG00000045394|ENSMUSG00000031870	18	547
GO:0035019	somatic stem cell population maintenance	0.101554	0.406898	ENSMUSG00000022528|ENSMUSG00000031548|ENSMUSG00000000567	3	46
GO:0045907	positive regulation of vasoconstriction	0.101554	0.406898	ENSMUSG00000039321|ENSMUSG00000057123|ENSMUSG00000030043	3	46
GO:0048706	embryonic skeletal system development	0.101554	0.406898	ENSMUSG00000021994|ENSMUSG00000030657|ENSMUSG00000021974	3	46
GO:0008543	fibroblast growth factor receptor signaling pathway	0.101554	0.406898	ENSMUSG00000019997|ENSMUSG00000031073|ENSMUSG00000021974	3	46
GO:0006888	endoplasmic reticulum to Golgi vesicle-mediated transport	0.102171	0.406898	ENSMUSG00000032353|ENSMUSG00000032180|ENSMUSG00000039714|ENSMUSG00000056130|ENSMUSG00000031919	5	103
GO:0034765	regulation of ion transmembrane transport	0.102762	0.406898	ENSMUSG00000026824|ENSMUSG00000009246|ENSMUSG00000043301|ENSMUSG00000030247|ENSMUSG00000007041|ENSMUSG00000035580	6	134
GO:0046983	protein dimerization activity	0.103173	0.406898	ENSMUSG00000044243|ENSMUSG00000007872|ENSMUSG00000048001|ENSMUSG00000068079|ENSMUSG00000030256|ENSMUSG00000022528|ENSMUSG00000019789	7	166
GO:0001227	DNA-binding transcription repressor activity, RNA polymerase II-specific	0.103577	0.406898	ENSMUSG00000048001|ENSMUSG00000056648|ENSMUSG00000037279|ENSMUSG00000024831|ENSMUSG00000026628|ENSMUSG00000074676|ENSMUSG00000030256|ENSMUSG00000022528|ENSMUSG00000041309|ENSMUSG00000019789	10	266
GO:0007141	male meiosis I	0.103662	0.406898	ENSMUSG00000021569|ENSMUSG00000007646	2	22
GO:0005773	vacuole	0.103662	0.406898	ENSMUSG00000073987|ENSMUSG00000045594	2	22
GO:0005126	cytokine receptor binding	0.103662	0.406898	ENSMUSG00000020383|ENSMUSG00000041872	2	22
GO:0045638	negative regulation of myeloid cell differentiation	0.103662	0.406898	ENSMUSG00000056648|ENSMUSG00000050075	2	22
GO:0050998	nitric-oxide synthase binding	0.103662	0.406898	ENSMUSG00000020826|ENSMUSG00000021125	2	22
GO:0051770	positive regulation of nitric-oxide synthase biosynthetic process	0.103662	0.406898	ENSMUSG00000055170|ENSMUSG00000039005	2	22
GO:0050850	positive regulation of calcium-mediated signaling	0.103662	0.406898	ENSMUSG00000032093|ENSMUSG00000031841	2	22
GO:0030215	semaphorin receptor binding	0.103662	0.406898	ENSMUSG00000038264|ENSMUSG00000000627	2	22
GO:0051604	protein maturation	0.103662	0.406898	ENSMUSG00000037031|ENSMUSG00000029359	2	22
GO:0001659	temperature homeostasis	0.103662	0.406898	ENSMUSG00000042808|ENSMUSG00000028635	2	22
GO:0001891	phagocytic cup	0.103662	0.406898	ENSMUSG00000056130|ENSMUSG00000039005	2	22
GO:0034605	cellular response to heat	0.106297	0.406898	ENSMUSG00000030847|ENSMUSG00000030657|ENSMUSG00000042699	3	47
GO:0007265	Ras protein signal transduction	0.106297	0.406898	ENSMUSG00000068335|ENSMUSG00000022102|ENSMUSG00000028841	3	47
GO:0031902	late endosome membrane	0.106297	0.406898	ENSMUSG00000021950|ENSMUSG00000041247|ENSMUSG00000032231	3	47
GO:0034976	response to endoplasmic reticulum stress	0.107325	0.406898	ENSMUSG00000025823|ENSMUSG00000014905|ENSMUSG00000022769|ENSMUSG00000032715	4	75
GO:0032436	positive regulation of proteasomal ubiquitin-dependent protein catabolic process	0.107325	0.406898	ENSMUSG00000053581|ENSMUSG00000042215|ENSMUSG00000032715|ENSMUSG00000020601	4	75
GO:0005581	collagen trimer	0.107325	0.406898	ENSMUSG00000058914|ENSMUSG00000056174|ENSMUSG00000036896|ENSMUSG00000028626	4	75
GO:0006470	protein dephosphorylation	0.108044	0.406898	ENSMUSG00000027368|ENSMUSG00000046442|ENSMUSG00000116165|ENSMUSG00000039661|ENSMUSG00000002228|ENSMUSG00000062127	6	136
GO:0000122	negative regulation of transcription by RNA polymerase II	0.108496	0.406898	ENSMUSG00000048001|ENSMUSG00000024803|ENSMUSG00000024831|ENSMUSG00000055170|ENSMUSG00000030256|ENSMUSG00000022528|ENSMUSG00000038393|ENSMUSG00000024215|ENSMUSG00000056648|ENSMUSG00000032715|ENSMUSG00000020542|ENSMUSG00000028236|ENSMUSG00000033006|ENSMUSG00000039910|ENSMUSG00000039661|ENSMUSG00000019789|ENSMUSG00000025172|ENSMUSG00000000567|ENSMUSG00000041309|ENSMUSG00000007872|ENSMUSG00000048387|…	26	851
GO:0003713	transcription coactivator activity	0.110395	0.406898	ENSMUSG00000020542|ENSMUSG00000031925|ENSMUSG00000060534|ENSMUSG00000039910|ENSMUSG00000074651|ENSMUSG00000024803|ENSMUSG00000042699|ENSMUSG00000032053	8	202
GO:0071837	HMG box domain binding	0.111037	0.406898	ENSMUSG00000039476|ENSMUSG00000075394	2	23
GO:0032874	positive regulation of stress-activated MAPK cascade	0.111037	0.406898	ENSMUSG00000022619|ENSMUSG00000039005	2	23
GO:0032727	positive regulation of interferon-alpha production	0.111037	0.406898	ENSMUSG00000042699|ENSMUSG00000039005	2	23
GO:0033344	cholesterol efflux	0.111037	0.406898	ENSMUSG00000024030|ENSMUSG00000026600	2	23
GO:0014032	neural crest cell development	0.111037	0.406898	ENSMUSG00000031616|ENSMUSG00000000567	2	23
GO:0060441	epithelial tube branching involved in lung morphogenesis	0.111037	0.406898	ENSMUSG00000064325|ENSMUSG00000000567	2	23
GO:0005520	insulin-like growth factor binding	0.111037	0.406898	ENSMUSG00000035551|ENSMUSG00000019997	2	23
GO:0016706	2-oxoglutarate-dependent dioxygenase activity	0.111037	0.406898	ENSMUSG00000079036|ENSMUSG00000044339	2	23
GO:0030318	melanocyte differentiation	0.111037	0.406898	ENSMUSG00000033006|ENSMUSG00000074811	2	23
GO:0001676	long-chain fatty acid metabolic process	0.111037	0.406898	ENSMUSG00000024600|ENSMUSG00000027932	2	23
GO:0090190	positive regulation of branching involved in ureteric bud morphogenesis	0.111037	0.406898	ENSMUSG00000038721|ENSMUSG00000000567	2	23
GO:0001671	ATPase activator activity	0.111037	0.406898	ENSMUSG00000028035|ENSMUSG00000041329	2	23
GO:0019233	sensory perception of pain	0.111053	0.406898	ENSMUSG00000056648|ENSMUSG00000031616|ENSMUSG00000014351|ENSMUSG00000030043	4	76
GO:0019722	calcium-mediated signaling	0.111053	0.406898	ENSMUSG00000060509|ENSMUSG00000052336|ENSMUSG00000028635|ENSMUSG00000044337	4	76
GO:0032147	activation of protein kinase activity	0.111124	0.406898	ENSMUSG00000033717|ENSMUSG00000022505|ENSMUSG00000039913	3	48
GO:0019003	GDP binding	0.114838	0.406898	ENSMUSG00000043670|ENSMUSG00000041696|ENSMUSG00000043463|ENSMUSG00000054364	4	77
GO:0007596	blood coagulation	0.114838	0.406898	ENSMUSG00000021950|ENSMUSG00000074811|ENSMUSG00000021675|ENSMUSG00000031849	4	77
GO:0009617	response to bacterium	0.115333	0.406898	ENSMUSG00000051439|ENSMUSG00000022126|ENSMUSG00000055653|ENSMUSG00000019810|ENSMUSG00000031073|ENSMUSG00000027876|ENSMUSG00000020826|ENSMUSG00000044748|ENSMUSG00000039005	9	238
GO:0016358	dendrite development	0.116034	0.406898	ENSMUSG00000026479|ENSMUSG00000052727|ENSMUSG00000032093	3	49
GO:0001890	placenta development	0.116034	0.406898	ENSMUSG00000079036|ENSMUSG00000042367|ENSMUSG00000037411	3	49
GO:0030968	endoplasmic reticulum unfolded protein response	0.116034	0.406898	ENSMUSG00000046404|ENSMUSG00000026628|ENSMUSG00000055170	3	49
GO:0030199	collagen fibril organization	0.116034	0.406898	ENSMUSG00000036446|ENSMUSG00000032231|ENSMUSG00000031849	3	49
GO:0007162	negative regulation of cell adhesion	0.116034	0.406898	ENSMUSG00000054855|ENSMUSG00000018569|ENSMUSG00000031841	3	49
GO:0045111	intermediate filament cytoskeleton	0.116034	0.406898	ENSMUSG00000056054|ENSMUSG00000037185|ENSMUSG00000034282	3	49
GO:0061024	membrane organization	0.118544	0.406898	ENSMUSG00000033192|ENSMUSG00000029156	2	24
GO:0061077	chaperone-mediated protein folding	0.118544	0.406898	ENSMUSG00000025823|ENSMUSG00000004951	2	24
GO:0009987	cellular process	0.118544	0.406898	ENSMUSG00000016087|ENSMUSG00000052727	2	24
GO:0045736	negative regulation of cyclin-dependent protein serine/threonine kinase activity	0.118544	0.406898	ENSMUSG00000020542|ENSMUSG00000037159	2	24
GO:0070412	R-SMAD binding	0.118544	0.406898	ENSMUSG00000020542|ENSMUSG00000024803	2	24
GO:0044306	neuron projection terminus	0.118544	0.406898	ENSMUSG00000020325|ENSMUSG00000039942	2	24
GO:0031295	T cell costimulation	0.118544	0.406898	ENSMUSG00000031217|ENSMUSG00000032093	2	24
GO:0004114	3',5'-cyclic-nucleotide phosphodiesterase activity	0.118544	0.406898	ENSMUSG00000041119|ENSMUSG00000022489	2	24
GO:0042474	middle ear morphogenesis	0.118544	0.406898	ENSMUSG00000048387|ENSMUSG00000039476	2	24
GO:0046718	viral entry into host cell	0.118544	0.406898	ENSMUSG00000047293|ENSMUSG00000015405	2	24
GO:0097150	neuronal stem cell population maintenance	0.118544	0.406898	ENSMUSG00000022528|ENSMUSG00000048001	2	24
GO:0021537	telencephalon development	0.118544	0.406898	ENSMUSG00000022528|ENSMUSG00000048001	2	24
GO:0030742	GTP-dependent protein binding	0.118544	0.406898	ENSMUSG00000019066|ENSMUSG00000074811	2	24
GO:0051787	misfolded protein binding	0.118544	0.406898	ENSMUSG00000014905|ENSMUSG00000022769	2	24
GO:0017137	Rab GTPase binding	0.119016	0.406898	ENSMUSG00000051343|ENSMUSG00000032231|ENSMUSG00000028860|ENSMUSG00000074811|ENSMUSG00000036718|ENSMUSG00000020447	6	140
GO:0004888	transmembrane signaling receptor activity	0.120146	0.406898	ENSMUSG00000007989|ENSMUSG00000032915|ENSMUSG00000032093|ENSMUSG00000041189|ENSMUSG00000033420|ENSMUSG00000020159|ENSMUSG00000030745	7	173
GO:0001558	regulation of cell growth	0.121023	0.406898	ENSMUSG00000035551|ENSMUSG00000008153|ENSMUSG00000072437	3	50
GO:0032715	negative regulation of interleukin-6 production	0.121023	0.406898	ENSMUSG00000058914|ENSMUSG00000015316|ENSMUSG00000039005	3	50
GO:0007163	establishment or maintenance of cell polarity	0.121023	0.406898	ENSMUSG00000022075|ENSMUSG00000054855|ENSMUSG00000054364	3	50
GO:0048661	positive regulation of smooth muscle cell proliferation	0.122574	0.406898	ENSMUSG00000020383|ENSMUSG00000040552|ENSMUSG00000048001|ENSMUSG00000031841	4	79
GO:0045335	phagocytic vesicle	0.122574	0.406898	ENSMUSG00000015316|ENSMUSG00000051343|ENSMUSG00000043463|ENSMUSG00000039232	4	79
GO:0040008	regulation of growth	0.122574	0.406898	ENSMUSG00000038984|ENSMUSG00000046240|ENSMUSG00000055170|ENSMUSG00000055653	4	79
GO:0030183	B cell differentiation	0.122574	0.406898	ENSMUSG00000031132|ENSMUSG00000014905|ENSMUSG00000028217|ENSMUSG00000034330	4	79
GO:0005496	steroid binding	0.12609	0.406898	ENSMUSG00000041423|ENSMUSG00000032278|ENSMUSG00000031870	3	51
GO:0007276	gamete generation	0.126174	0.406898	ENSMUSG00000036856|ENSMUSG00000021765	2	25
GO:0010759	positive regulation of macrophage chemotaxis	0.126174	0.406898	ENSMUSG00000015316|ENSMUSG00000040552	2	25
GO:0015078	proton transmembrane transporter activity	0.126174	0.406898	ENSMUSG00000020566|ENSMUSG00000020829	2	25
GO:0032753	positive regulation of interleukin-4 production	0.126174	0.406898	ENSMUSG00000031132|ENSMUSG00000032093	2	25
GO:0090303	positive regulation of wound healing	0.126174	0.406898	ENSMUSG00000033717|ENSMUSG00000039942	2	25
GO:0005267	potassium channel activity	0.126524	0.406898	ENSMUSG00000009246|ENSMUSG00000035580|ENSMUSG00000033998|ENSMUSG00000054934	4	80
GO:0007189	adenylate cyclase-activating G protein-coupled receptor signaling pathway	0.127539	0.406898	ENSMUSG00000045730|ENSMUSG00000032915|ENSMUSG00000039942|ENSMUSG00000049649|ENSMUSG00000021536	5	111
GO:0003081	regulation of systemic arterial blood pressure by renin-angiotensin	0.129656	0.406898	ENSMUSG00000015405	1	5
GO:0004112	cyclic-nucleotide phosphodiesterase activity	0.129656	0.406898	ENSMUSG00000022489	1	5
GO:1902474	positive regulation of protein localization to synapse	0.129656	0.406898	ENSMUSG00000008153	1	5
GO:0048014	Tie signaling pathway	0.129656	0.406898	ENSMUSG00000031465	1	5
GO:0019960	C-X3-C chemokine binding	0.129656	0.406898	ENSMUSG00000052336	1	5
GO:0007171	activation of transmembrane receptor protein tyrosine kinase activity	0.129656	0.406898	ENSMUSG00000028019	1	5
GO:0036033	mediator complex binding	0.129656	0.406898	ENSMUSG00000041133	1	5
GO:0006525	arginine metabolic process	0.129656	0.406898	ENSMUSG00000021125	1	5
GO:0018101	protein citrullination	0.129656	0.406898	ENSMUSG00000028927	1	5
GO:0072498	embryonic skeletal joint development	0.129656	0.406898	ENSMUSG00000048387	1	5
GO:0106035	protein maturation by [4Fe-4S] cluster transfer	0.129656	0.406898	ENSMUSG00000075054	1	5
GO:0006563	L-serine metabolic process	0.129656	0.406898	ENSMUSG00000053398	1	5
GO:0098908	regulation of neuronal action potential	0.129656	0.406898	ENSMUSG00000055170	1	5
GO:0043084	penile erection	0.129656	0.406898	ENSMUSG00000031616	1	5
GO:1900127	positive regulation of hyaluronan biosynthetic process	0.129656	0.406898	ENSMUSG00000039942	1	5
GO:0001601	peptide YY receptor activity	0.129656	0.406898	ENSMUSG00000048337	1	5
GO:0032677	regulation of interleukin-8 production	0.129656	0.406898	ENSMUSG00000041872	1	5
GO:0019834	phospholipase A2 inhibitor activity	0.129656	0.406898	ENSMUSG00000032231	1	5
GO:0002155	regulation of thyroid hormone mediated signaling pathway	0.129656	0.406898	ENSMUSG00000061119	1	5
GO:0044194	cytolytic granule	0.129656	0.406898	ENSMUSG00000037202	1	5
GO:0099029	anchored component of presynaptic active zone membrane	0.129656	0.406898	ENSMUSG00000039714	1	5
GO:0061205	paramesonephric duct development	0.129656	0.406898	ENSMUSG00000036856	1	5
GO:0021891	olfactory bulb interneuron development	0.129656	0.406898	ENSMUSG00000021994	1	5
GO:0035106	operant conditioning	0.129656	0.406898	ENSMUSG00000030043	1	5
GO:0032747	positive regulation of interleukin-23 production	0.129656	0.406898	ENSMUSG00000055170	1	5
GO:0031315	extrinsic component of mitochondrial outer membrane	0.129656	0.406898	ENSMUSG00000033006	1	5
GO:0006384	transcription initiation from RNA polymerase III promoter	0.129656	0.406898	ENSMUSG00000026816	1	5
GO:0035860	glial cell-derived neurotrophic factor receptor signaling pathway	0.129656	0.406898	ENSMUSG00000030110	1	5
GO:0060512	prostate gland morphogenesis	0.129656	0.406898	ENSMUSG00000000567	1	5
GO:0140031	phosphorylation-dependent protein binding	0.129656	0.406898	ENSMUSG00000034330	1	5
GO:0072164	mesonephric tubule development	0.129656	0.406898	ENSMUSG00000036856	1	5
GO:0072757	cellular response to camptothecin	0.129656	0.406898	ENSMUSG00000047757	1	5
GO:1904447	folate import across plasma membrane	0.129656	0.406898	ENSMUSG00000020829	1	5
GO:0051294	establishment of spindle orientation	0.129656	0.406898	ENSMUSG00000002055	1	5
GO:0006682	galactosylceramide biosynthetic process	0.129656	0.406898	ENSMUSG00000033579	1	5
GO:0010644	cell communication by electrical coupling	0.129656	0.406898	ENSMUSG00000057123	1	5
GO:0098868	bone growth	0.129656	0.406898	ENSMUSG00000031849	1	5
GO:0019212	phosphatase inhibitor activity	0.129656	0.406898	ENSMUSG00000029359	1	5
GO:1901841	regulation of high voltage-gated calcium channel activity	0.129656	0.406898	ENSMUSG00000041616	1	5
GO:0090272	negative regulation of fibroblast growth factor production	0.129656	0.406898	ENSMUSG00000015957	1	5
GO:0042482	positive regulation of odontogenesis	0.129656	0.406898	ENSMUSG00000031616	1	5
GO:0048525	negative regulation of viral process	0.129656	0.406898	ENSMUSG00000032496	1	5
GO:0004758	serine C-palmitoyltransferase activity	0.129656	0.406898	ENSMUSG00000039092	1	5
GO:0098639	collagen binding involved in cell-matrix adhesion	0.129656	0.406898	ENSMUSG00000042284	1	5
GO:0032696	negative regulation of interleukin-13 production	0.129656	0.406898	ENSMUSG00000021125	1	5
GO:0016011	dystroglycan complex	0.129656	0.406898	ENSMUSG00000029156	1	5
GO:0035744	T-helper 1 cell cytokine production	0.129656	0.406898	ENSMUSG00000015316	1	5
GO:0090235	regulation of metaphase plate congression	0.129656	0.406898	ENSMUSG00000002055	1	5
GO:0005655	nucleolar ribonuclease P complex	0.129656	0.406898	ENSMUSG00000060152	1	5
GO:2000117	negative regulation of cysteine-type endopeptidase activity	0.129656	0.406898	ENSMUSG00000032496	1	5
GO:0048476	Holliday junction resolvase complex	0.129656	0.406898	ENSMUSG00000007646	1	5
GO:0046878	positive regulation of saliva secretion	0.129656	0.406898	ENSMUSG00000030043	1	5
GO:0033132	negative regulation of glucokinase activity	0.129656	0.406898	ENSMUSG00000020544	1	5
GO:0003726	double-stranded RNA adenosine deaminase activity	0.129656	0.406898	ENSMUSG00000024266	1	5
GO:0033564	anterior/posterior axon guidance	0.129656	0.406898	ENSMUSG00000060534	1	5
GO:0090722	receptor-receptor interaction	0.129656	0.406898	ENSMUSG00000045730	1	5
GO:0030942	endoplasmic reticulum signal peptide binding	0.129656	0.406898	ENSMUSG00000009549	1	5
GO:0045837	negative regulation of membrane potential	0.129656	0.406898	ENSMUSG00000032496	1	5
GO:0070252	actin-mediated cell contraction	0.129656	0.406898	ENSMUSG00000022505	1	5
GO:1990416	cellular response to brain-derived neurotrophic factor stimulus	0.129656	0.406898	ENSMUSG00000028488	1	5
GO:0008517	folic acid transmembrane transporter activity	0.129656	0.406898	ENSMUSG00000020829	1	5
GO:0032648	regulation of interferon-beta production	0.129656	0.406898	ENSMUSG00000056130	1	5
GO:0072075	metanephric mesenchyme development	0.129656	0.406898	ENSMUSG00000048387	1	5
GO:0017059	serine C-palmitoyltransferase complex	0.129656	0.406898	ENSMUSG00000039092	1	5
GO:1990246	uniplex complex	0.129656	0.406898	ENSMUSG00000021973	1	5
GO:0003356	regulation of cilium beat frequency	0.129656	0.406898	ENSMUSG00000031831	1	5
GO:0090128	regulation of synapse maturation	0.129656	0.406898	ENSMUSG00000060275	1	5
GO:0001069	regulatory region RNA binding	0.129656	0.406898	ENSMUSG00000042699	1	5
GO:0003413	chondrocyte differentiation involved in endochondral bone morphogenesis	0.129656	0.406898	ENSMUSG00000000567	1	5
GO:0014706	striated muscle tissue development	0.129656	0.406898	ENSMUSG00000001627	1	5
GO:0060948	cardiac vascular smooth muscle cell development	0.129656	0.406898	ENSMUSG00000019789	1	5
GO:0065004	protein-DNA complex assembly	0.129656	0.406898	ENSMUSG00000019789	1	5
GO:0010897	negative regulation of triglyceride catabolic process	0.129656	0.406898	ENSMUSG00000020573	1	5
GO:0043320	natural killer cell degranulation	0.129656	0.406898	ENSMUSG00000039232	1	5
GO:0002521	leukocyte differentiation	0.129656	0.406898	ENSMUSG00000039910	1	5
GO:0033561	regulation of water loss via skin	0.129656	0.406898	ENSMUSG00000000303	1	5
GO:0035242	protein-arginine omega-N asymmetric methyltransferase activity	0.129656	0.406898	ENSMUSG00000030350	1	5
GO:0060750	epithelial cell proliferation involved in mammary gland duct elongation	0.129656	0.406898	ENSMUSG00000021994	1	5
GO:0050915	sensory perception of sour taste	0.129656	0.406898	ENSMUSG00000048827	1	5
GO:0090266	regulation of mitotic cell cycle spindle assembly checkpoint	0.129656	0.406898	ENSMUSG00000020020	1	5
GO:0034136	negative regulation of toll-like receptor 2 signaling pathway	0.129656	0.406898	ENSMUSG00000022126	1	5
GO:0038031	non-canonical Wnt signaling pathway via JNK cascade	0.129656	0.406898	ENSMUSG00000021994	1	5
GO:0036414	histone citrullination	0.129656	0.406898	ENSMUSG00000028927	1	5
GO:0002175	protein localization to paranode region of axon	0.129656	0.406898	ENSMUSG00000032854	1	5
GO:0032914	positive regulation of transforming growth factor beta1 production	0.129656	0.406898	ENSMUSG00000036446	1	5
GO:0016139	glycoside catabolic process	0.129656	0.406898	ENSMUSG00000019810	1	5
GO:0051023	regulation of immunoglobulin secretion	0.129656	0.406898	ENSMUSG00000031132	1	5
GO:0010742	macrophage derived foam cell differentiation	0.129656	0.406898	ENSMUSG00000026600	1	5
GO:0043535	regulation of blood vessel endothelial cell migration	0.129656	0.406898	ENSMUSG00000061119	1	5
GO:0004957	prostaglandin E receptor activity	0.129656	0.406898	ENSMUSG00000039942	1	5
GO:0021678	third ventricle development	0.129656	0.406898	ENSMUSG00000041329	1	5
GO:0042105	alpha-beta T cell receptor complex	0.129656	0.406898	ENSMUSG00000032093	1	5
GO:0070934	CRD-mediated mRNA stabilization	0.129656	0.406898	ENSMUSG00000042699	1	5
GO:0070294	renal sodium ion absorption	0.129656	0.406898	ENSMUSG00000026824	1	5
GO:0003100	regulation of systemic arterial blood pressure by endothelin	0.129656	0.406898	ENSMUSG00000028635	1	5
GO:0034435	cholesterol esterification	0.129656	0.406898	ENSMUSG00000026600	1	5
GO:0032970	regulation of actin filament-based process	0.129656	0.406898	ENSMUSG00000078453	1	5
GO:0010631	epithelial cell migration	0.129656	0.406898	ENSMUSG00000072437	1	5
GO:0097450	astrocyte end-foot	0.129656	0.406898	ENSMUSG00000041329	1	5
GO:1903202	negative regulation of oxidative stress-induced cell death	0.129656	0.406898	ENSMUSG00000004951	1	5
GO:0070836	caveola assembly	0.129656	0.406898	ENSMUSG00000022505	1	5
GO:0035523	protein K29-linked deubiquitination	0.129656	0.406898	ENSMUSG00000046404	1	5
GO:0060354	negative regulation of cell adhesion molecule production	0.129656	0.406898	ENSMUSG00000020542	1	5
GO:0071681	cellular response to indole-3-methanol	0.129656	0.406898	ENSMUSG00000000303	1	5
GO:1904861	excitatory synapse assembly	0.129656	0.406898	ENSMUSG00000049939	1	5
GO:0030368	interleukin-17 receptor activity	0.129656	0.406898	ENSMUSG00000040717	1	5
GO:0001842	neural fold formation	0.129656	0.406898	ENSMUSG00000037279	1	5
GO:0040036	regulation of fibroblast growth factor receptor signaling pathway	0.129656	0.406898	ENSMUSG00000064325	1	5
GO:1904504	positive regulation of lipophagy	0.129656	0.406898	ENSMUSG00000045730	1	5
GO:0010042	response to manganese ion	0.129656	0.406898	ENSMUSG00000074971	1	5
GO:0002282	microglial cell activation involved in immune response	0.129656	0.406898	ENSMUSG00000052336	1	5
GO:0030620	U2 snRNA binding	0.129656	0.406898	ENSMUSG00000033983	1	5
GO:0051964	negative regulation of synapse assembly	0.129656	0.406898	ENSMUSG00000021994	1	5
GO:1904395	positive regulation of skeletal muscle acetylcholine-gated channel clustering	0.129656	0.406898	ENSMUSG00000038503	1	5
GO:1990752	microtubule end	0.129656	0.406898	ENSMUSG00000022114	1	5
GO:0045637	regulation of myeloid cell differentiation	0.129656	0.406898	ENSMUSG00000028859	1	5
GO:0031284	positive regulation of guanylate cyclase activity	0.129656	0.406898	ENSMUSG00000020826	1	5
GO:0043125	ErbB-3 class receptor binding	0.129656	0.406898	ENSMUSG00000060275	1	5
GO:0045123	cellular extravasation	0.129656	0.406898	ENSMUSG00000042284	1	5
GO:0004668	protein-arginine deiminase activity	0.129656	0.406898	ENSMUSG00000028927	1	5
GO:0070314	G1 to G0 transition	0.129656	0.406898	ENSMUSG00000053398	1	5
GO:0051387	negative regulation of neurotrophin TRK receptor signaling pathway	0.129656	0.406898	ENSMUSG00000022114	1	5
GO:0008821	crossover junction endodeoxyribonuclease activity	0.129656	0.406898	ENSMUSG00000007646	1	5
GO:0035315	hair cell differentiation	0.129656	0.406898	ENSMUSG00000022528	1	5
GO:0032252	secretory granule localization	0.129656	0.406898	ENSMUSG00000020573	1	5
GO:0004955	prostaglandin receptor activity	0.129656	0.406898	ENSMUSG00000039942	1	5
GO:1903595	positive regulation of histamine secretion by mast cell	0.129656	0.406898	ENSMUSG00000041616	1	5
GO:0035754	B cell chemotaxis	0.129656	0.406898	ENSMUSG00000050370	1	5
GO:0035469	determination of pancreatic left/right asymmetry	0.129656	0.406898	ENSMUSG00000031831	1	5
GO:2000340	positive regulation of chemokine (C-X-C motif) ligand 1 production	0.129656	0.406898	ENSMUSG00000041872	1	5
GO:0030888	regulation of B cell proliferation	0.129656	0.406898	ENSMUSG00000024353	1	5
GO:1990743	protein sialylation	0.129656	0.406898	ENSMUSG00000031749	1	5
GO:0060977	coronary vasculature morphogenesis	0.129656	0.406898	ENSMUSG00000019789	1	5
GO:0045607	regulation of inner ear auditory receptor cell differentiation	0.129656	0.406898	ENSMUSG00000019789	1	5
GO:1901388	regulation of transforming growth factor beta activation	0.129656	0.406898	ENSMUSG00000025321	1	5
GO:0060762	regulation of branching involved in mammary gland duct morphogenesis	0.129656	0.406898	ENSMUSG00000021994	1	5
GO:0018216	peptidyl-arginine methylation	0.129656	0.406898	ENSMUSG00000030350	1	5
GO:0003836	beta-galactoside (CMP) alpha-2,3-sialyltransferase activity	0.129656	0.406898	ENSMUSG00000031749	1	5
GO:0033278	cell proliferation in midbrain	0.129656	0.406898	ENSMUSG00000007989	1	5
GO:0046069	cGMP catabolic process	0.129656	0.406898	ENSMUSG00000041119	1	5
GO:1900004	negative regulation of serine-type endopeptidase activity	0.129656	0.406898	ENSMUSG00000021950	1	5
GO:0035241	protein-arginine omega-N monomethyltransferase activity	0.129656	0.406898	ENSMUSG00000030350	1	5
GO:1905832	positive regulation of spindle assembly	0.129656	0.406898	ENSMUSG00000002055	1	5
GO:0060350	endochondral bone morphogenesis	0.129656	0.406898	ENSMUSG00000000567	1	5
GO:0036343	psychomotor behavior	0.129656	0.406898	ENSMUSG00000021764	1	5
GO:0070094	positive regulation of glucagon secretion	0.129656	0.406898	ENSMUSG00000014351	1	5
GO:0042035	regulation of cytokine biosynthetic process	0.129656	0.406898	ENSMUSG00000033208	1	5
GO:0042307	positive regulation of protein import into nucleus	0.131232	0.406898	ENSMUSG00000000303|ENSMUSG00000055170|ENSMUSG00000030847	3	52
GO:0043409	negative regulation of MAPK cascade	0.133916	0.406898	ENSMUSG00000068335|ENSMUSG00000022102	2	26
GO:0042104	positive regulation of activated T cell proliferation	0.133916	0.406898	ENSMUSG00000035678|ENSMUSG00000015316	2	26
GO:0042476	odontogenesis	0.133916	0.406898	ENSMUSG00000007872|ENSMUSG00000048387	2	26
GO:0032781	positive regulation of ATPase activity	0.133916	0.406898	ENSMUSG00000041329|ENSMUSG00000045730	2	26
GO:0015026	coreceptor activity	0.133916	0.406898	ENSMUSG00000047293|ENSMUSG00000044337	2	26
GO:0045861	negative regulation of proteolysis	0.133916	0.406898	ENSMUSG00000020044|ENSMUSG00000027447	2	26
GO:0007131	reciprocal meiotic recombination	0.133916	0.406898	ENSMUSG00000021569|ENSMUSG00000007646	2	26
GO:0009880	embryonic pattern specification	0.133916	0.406898	ENSMUSG00000031217|ENSMUSG00000022941	2	26
GO:0045453	bone resorption	0.133916	0.406898	ENSMUSG00000019066|ENSMUSG00000045730	2	26
GO:0043433	negative regulation of DNA-binding transcription factor activity	0.134581	0.406898	ENSMUSG00000007872|ENSMUSG00000022528|ENSMUSG00000074676|ENSMUSG00000020601	4	82
GO:0045444	fat cell differentiation	0.134581	0.406898	ENSMUSG00000039208|ENSMUSG00000021943|ENSMUSG00000071637|ENSMUSG00000051314	4	82
GO:0007566	embryo implantation	0.136446	0.406898	ENSMUSG00000000303|ENSMUSG00000022126|ENSMUSG00000022505	3	53
GO:0043588	skin development	0.136446	0.406898	ENSMUSG00000033006|ENSMUSG00000068079|ENSMUSG00000031849	3	53
GO:0055037	recycling endosome	0.137729	0.406898	ENSMUSG00000044921|ENSMUSG00000024030|ENSMUSG00000039321|ENSMUSG00000051343|ENSMUSG00000036718	5	114
GO:0032991	protein-containing complex	0.138699	0.406898	ENSMUSG00000021536|ENSMUSG00000042699|ENSMUSG00000022528|ENSMUSG00000080115|ENSMUSG00000027863|ENSMUSG00000022619|ENSMUSG00000031849|ENSMUSG00000058914|ENSMUSG00000008153|ENSMUSG00000021675|ENSMUSG00000046442|ENSMUSG00000030342|ENSMUSG00000020544|ENSMUSG00000021694|ENSMUSG00000039910|ENSMUSG00000032496|ENSMUSG00000024803|ENSMUSG00000000959|ENSMUSG00000029019|ENSMUSG00000032231|ENSMUSG00000000567|…	25	840
GO:0006955	immune response	0.139309	0.406898	ENSMUSG00000041827|ENSMUSG00000031132|ENSMUSG00000035678|ENSMUSG00000020383|ENSMUSG00000028362|ENSMUSG00000052336|ENSMUSG00000055170|ENSMUSG00000060509|ENSMUSG00000044337	9	249
GO:0043235	receptor complex	0.140863	0.406898	ENSMUSG00000033717|ENSMUSG00000048827|ENSMUSG00000003206|ENSMUSG00000008734|ENSMUSG00000030110|ENSMUSG00000028859|ENSMUSG00000045730|ENSMUSG00000039005	8	215
GO:0004252	serine-type endopeptidase activity	0.141184	0.406898	ENSMUSG00000032496|ENSMUSG00000050762|ENSMUSG00000031995|ENSMUSG00000062478|ENSMUSG00000033177|ENSMUSG00000033491|ENSMUSG00000017692	7	181
GO:0005975	carbohydrate metabolic process	0.141184	0.406898	ENSMUSG00000010051|ENSMUSG00000029171|ENSMUSG00000022490|ENSMUSG00000047963|ENSMUSG00000041440|ENSMUSG00000019810|ENSMUSG00000045594	7	181
GO:0005198	structural molecule activity	0.141203	0.406898	ENSMUSG00000055976|ENSMUSG00000047109|ENSMUSG00000018569|ENSMUSG00000059169|ENSMUSG00000034282	5	115
GO:0045599	negative regulation of fat cell differentiation	0.14173	0.406898	ENSMUSG00000021994|ENSMUSG00000032715|ENSMUSG00000020601	3	54
GO:0035176	social behavior	0.14173	0.406898	ENSMUSG00000052336|ENSMUSG00000022619|ENSMUSG00000028351	3	54
GO:0007565	female pregnancy	0.14173	0.406898	ENSMUSG00000041616|ENSMUSG00000033717|ENSMUSG00000005891	3	54
GO:0035924	cellular response to vascular endothelial growth factor stimulus	0.141761	0.406898	ENSMUSG00000022114|ENSMUSG00000004951	2	27
GO:0045780	positive regulation of bone resorption	0.141761	0.406898	ENSMUSG00000025473|ENSMUSG00000039942	2	27
GO:0048565	digestive tract development	0.141761	0.406898	ENSMUSG00000020542|ENSMUSG00000028019	2	27
GO:0030517	negative regulation of axon extension	0.141761	0.406898	ENSMUSG00000001627|ENSMUSG00000000627	2	27
GO:0070527	platelet aggregation	0.141761	0.406898	ENSMUSG00000027737|ENSMUSG00000031849	2	27
GO:0005104	fibroblast growth factor receptor binding	0.141761	0.406898	ENSMUSG00000031073|ENSMUSG00000021974	2	27
GO:0060045	positive regulation of cardiac muscle cell proliferation	0.141761	0.406898	ENSMUSG00000019789|ENSMUSG00000021974	2	27
GO:0008305	integrin complex	0.141761	0.406898	ENSMUSG00000042284|ENSMUSG00000025321	2	27
GO:0010971	positive regulation of G2/M transition of mitotic cell cycle	0.141761	0.406898	ENSMUSG00000036923|ENSMUSG00000007646	2	27
GO:1900017	positive regulation of cytokine production involved in inflammatory response	0.141761	0.406898	ENSMUSG00000041872|ENSMUSG00000039005	2	27
GO:0043236	laminin binding	0.141761	0.406898	ENSMUSG00000034220|ENSMUSG00000057454	2	27
GO:0009117	nucleotide metabolic process	0.141761	0.406898	ENSMUSG00000000253|ENSMUSG00000032565	2	27
GO:0043425	bHLH transcription factor binding	0.141761	0.406898	ENSMUSG00000030256|ENSMUSG00000000567	2	27
GO:0071944	cell periphery	0.142841	0.406898	ENSMUSG00000041329|ENSMUSG00000000303|ENSMUSG00000009580|ENSMUSG00000030043	4	84
GO:0060326	cell chemotaxis	0.142841	0.406898	ENSMUSG00000060509|ENSMUSG00000052336|ENSMUSG00000044337|ENSMUSG00000042284	4	84
GO:0007601	visual perception	0.145614	0.406898	ENSMUSG00000036446|ENSMUSG00000029343|ENSMUSG00000068615|ENSMUSG00000020907|ENSMUSG00000039714|ENSMUSG00000021764	6	149
GO:0001725	stress fiber	0.147044	0.406898	ENSMUSG00000030847|ENSMUSG00000032231|ENSMUSG00000070462|ENSMUSG00000036718	4	85
GO:0007218	neuropeptide signaling pathway	0.147044	0.406898	ENSMUSG00000029019|ENSMUSG00000039321|ENSMUSG00000041616|ENSMUSG00000060735	4	85
GO:0009615	response to virus	0.147082	0.406898	ENSMUSG00000041827|ENSMUSG00000010051|ENSMUSG00000055170	3	55
GO:0017053	transcription repressor complex	0.147082	0.406898	ENSMUSG00000019789|ENSMUSG00000028236|ENSMUSG00000030256	3	55
GO:0001822	kidney development	0.148725	0.406898	ENSMUSG00000026824|ENSMUSG00000055653|ENSMUSG00000015957|ENSMUSG00000039910|ENSMUSG00000015647|ENSMUSG00000021994	6	150
GO:0017176	phosphatidylinositol N-acetylglucosaminyltransferase activity	0.149571	0.406898	ENSMUSG00000021120	1	6
GO:0097165	nuclear stress granule	0.149571	0.406898	ENSMUSG00000042699	1	6
GO:0034080	CENP-A containing nucleosome assembly	0.149571	0.406898	ENSMUSG00000072980	1	6
GO:0061009	common bile duct development	0.149571	0.406898	ENSMUSG00000022528	1	6
GO:0033631	cell-cell adhesion mediated by integrin	0.149571	0.406898	ENSMUSG00000028517	1	6
GO:0043549	regulation of kinase activity	0.149571	0.406898	ENSMUSG00000022505	1	6
GO:0071598	neuronal ribonucleoprotein granule	0.149571	0.406898	ENSMUSG00000020668	1	6
GO:0000127	transcription factor TFIIIC complex	0.149571	0.406898	ENSMUSG00000026816	1	6
GO:0070291	N-acylethanolamine metabolic process	0.149571	0.406898	ENSMUSG00000029413	1	6
GO:0006742	NADP catabolic process	0.149571	0.406898	ENSMUSG00000028100	1	6
GO:0035092	sperm chromatin condensation	0.149571	0.406898	ENSMUSG00000047654	1	6
GO:0036006	cellular response to macrophage colony-stimulating factor stimulus	0.149571	0.406898	ENSMUSG00000022489	1	6
GO:0051562	negative regulation of mitochondrial calcium ion concentration	0.149571	0.406898	ENSMUSG00000021973	1	6
GO:0015884	folic acid transport	0.149571	0.406898	ENSMUSG00000020829	1	6
GO:0006650	glycerophospholipid metabolic process	0.149571	0.406898	ENSMUSG00000116165	1	6
GO:0036035	osteoclast development	0.149571	0.406898	ENSMUSG00000032231	1	6
GO:0045650	negative regulation of macrophage differentiation	0.149571	0.406898	ENSMUSG00000036896	1	6
GO:0032637	interleukin-8 production	0.149571	0.406898	ENSMUSG00000020826	1	6
GO:0044806	G-quadruplex DNA unwinding	0.149571	0.406898	ENSMUSG00000042699	1	6
GO:0035751	regulation of lysosomal lumen pH	0.149571	0.406898	ENSMUSG00000025058	1	6
GO:0031630	regulation of synaptic vesicle fusion to presynaptic active zone membrane	0.149571	0.406898	ENSMUSG00000039714	1	6
GO:1903546	protein localization to photoreceptor outer segment	0.149571	0.406898	ENSMUSG00000031028	1	6
GO:0006527	arginine catabolic process	0.149571	0.406898	ENSMUSG00000020826	1	6
GO:0032410	negative regulation of transporter activity	0.149571	0.406898	ENSMUSG00000062127	1	6
GO:0014910	regulation of smooth muscle cell migration	0.149571	0.406898	ENSMUSG00000030043	1	6
GO:0071702	organic substance transport	0.149571	0.406898	ENSMUSG00000027737	1	6
GO:0038033	positive regulation of endothelial cell chemotaxis by VEGF-activated vascular endothelial growth factor receptor signaling pathway	0.149571	0.406898	ENSMUSG00000004951	1	6
GO:0071907	determination of digestive tract left/right asymmetry	0.149571	0.406898	ENSMUSG00000031831	1	6
GO:0046833	positive regulation of RNA export from nucleus	0.149571	0.406898	ENSMUSG00000042699	1	6
GO:0033180	proton-transporting V-type ATPase, V1 domain	0.149571	0.406898	ENSMUSG00000020566	1	6
GO:0051271	negative regulation of cellular component movement	0.149571	0.406898	ENSMUSG00000030342	1	6
GO:0060687	regulation of branching involved in prostate gland morphogenesis	0.149571	0.406898	ENSMUSG00000031548	1	6
GO:0008499	UDP-galactose:beta-N-acetylglucosamine beta-1,3-galactosyltransferase activity	0.149571	0.406898	ENSMUSG00000050796	1	6
GO:0031665	negative regulation of lipopolysaccharide-mediated signaling pathway	0.149571	0.406898	ENSMUSG00000032496	1	6
GO:1903779	regulation of cardiac conduction	0.149571	0.406898	ENSMUSG00000015405	1	6
GO:0016799	hydrolase activity, hydrolyzing N-glycosyl compounds	0.149571	0.406898	ENSMUSG00000035121	1	6
GO:0046934	phosphatidylinositol-4,5-bisphosphate 3-kinase activity	0.149571	0.406898	ENSMUSG00000020573	1	6
GO:0003161	cardiac conduction system development	0.149571	0.406898	ENSMUSG00000057123	1	6
GO:1903215	negative regulation of protein targeting to mitochondrion	0.149571	0.406898	ENSMUSG00000030847	1	6
GO:0035749	myelin sheath adaxonal region	0.149571	0.406898	ENSMUSG00000032231	1	6
GO:0015129	lactate transmembrane transporter activity	0.149571	0.406898	ENSMUSG00000032988	1	6
GO:0032813	tumor necrosis factor receptor superfamily binding	0.149571	0.406898	ENSMUSG00000035678	1	6
GO:0048793	pronephros development	0.149571	0.406898	ENSMUSG00000048387	1	6
GO:0032388	positive regulation of intracellular transport	0.149571	0.406898	ENSMUSG00000002055	1	6
GO:1902416	positive regulation of mRNA binding	0.149571	0.406898	ENSMUSG00000034839	1	6
GO:0070937	CRD-mediated mRNA stability complex	0.149571	0.406898	ENSMUSG00000042699	1	6
GO:0047497	mitochondrion transport along microtubule	0.149571	0.406898	ENSMUSG00000052727	1	6
GO:0010572	positive regulation of platelet activation	0.149571	0.406898	ENSMUSG00000039005	1	6
GO:0010155	regulation of proton transport	0.149571	0.406898	ENSMUSG00000020383	1	6
GO:0002385	mucosal immune response	0.149571	0.406898	ENSMUSG00000051314	1	6
GO:0098883	synapse pruning	0.149571	0.406898	ENSMUSG00000036896	1	6
GO:0051702	interaction with symbiont	0.149571	0.406898	ENSMUSG00000042808	1	6
GO:0006361	transcription initiation from RNA polymerase I promoter	0.149571	0.406898	ENSMUSG00000004044	1	6
GO:1901857	positive regulation of cellular respiration	0.149571	0.406898	ENSMUSG00000055170	1	6
GO:0032051	clathrin light chain binding	0.149571	0.406898	ENSMUSG00000020297	1	6
GO:0001821	histamine secretion	0.149571	0.406898	ENSMUSG00000031616	1	6
GO:0032815	negative regulation of natural killer cell activation	0.149571	0.406898	ENSMUSG00000028874	1	6
GO:0033615	mitochondrial proton-transporting ATP synthase complex assembly	0.149571	0.406898	ENSMUSG00000000959	1	6
GO:0050434	positive regulation of viral transcription	0.149571	0.406898	ENSMUSG00000042699	1	6
GO:0014033	neural crest cell differentiation	0.149571	0.406898	ENSMUSG00000027004	1	6
GO:0048305	immunoglobulin secretion	0.149571	0.406898	ENSMUSG00000031132	1	6
GO:0043615	astrocyte cell migration	0.149571	0.406898	ENSMUSG00000071847	1	6
GO:1900028	negative regulation of ruffle assembly	0.149571	0.406898	ENSMUSG00000051397	1	6
GO:0051988	regulation of attachment of spindle microtubules to kinetochore	0.149571	0.406898	ENSMUSG00000002055	1	6
GO:0032585	multivesicular body membrane	0.149571	0.406898	ENSMUSG00000020297	1	6
GO:0004565	beta-galactosidase activity	0.149571	0.406898	ENSMUSG00000045594	1	6
GO:0022900	electron transport chain	0.149571	0.406898	ENSMUSG00000021764	1	6
GO:0098519	nucleotide phosphatase activity, acting on free nucleotides	0.149571	0.406898	ENSMUSG00000032565	1	6
GO:0004064	arylesterase activity	0.149571	0.406898	ENSMUSG00000032667	1	6
GO:0000405	bubble DNA binding	0.149571	0.406898	ENSMUSG00000033762	1	6
GO:1902747	negative regulation of lens fiber cell differentiation	0.149571	0.406898	ENSMUSG00000022114	1	6
GO:1905665	positive regulation of calcium ion import across plasma membrane	0.149571	0.406898	ENSMUSG00000045730	1	6
GO:0042713	sperm ejaculation	0.149571	0.406898	ENSMUSG00000030043	1	6
GO:1903426	regulation of reactive oxygen species biosynthetic process	0.149571	0.406898	ENSMUSG00000021125	1	6
GO:0008366	axon ensheathment	0.149571	0.406898	ENSMUSG00000031425	1	6
GO:0005726	perichromatin fibrils	0.149571	0.406898	ENSMUSG00000042699	1	6
GO:0150076	neuroinflammatory response	0.149571	0.406898	ENSMUSG00000055170	1	6
GO:0006517	protein deglycosylation	0.149571	0.406898	ENSMUSG00000025220	1	6
GO:0032237	activation of store-operated calcium channel activity	0.149571	0.406898	ENSMUSG00000034330	1	6
GO:0051771	negative regulation of nitric-oxide synthase biosynthetic process	0.149571	0.406898	ENSMUSG00000039942	1	6
GO:0070100	negative regulation of chemokine-mediated signaling pathway	0.149571	0.406898	ENSMUSG00000028927	1	6
GO:0021559	trigeminal nerve development	0.149571	0.406898	ENSMUSG00000041730	1	6
GO:0005166	neurotrophin p75 receptor binding	0.149571	0.406898	ENSMUSG00000074121	1	6
GO:1903999	negative regulation of eating behavior	0.149571	0.406898	ENSMUSG00000032532	1	6
GO:0009378	four-way junction helicase activity	0.149571	0.406898	ENSMUSG00000033762	1	6
GO:0032357	oxidized purine DNA binding	0.149571	0.406898	ENSMUSG00000033762	1	6
GO:0051054	positive regulation of DNA metabolic process	0.149571	0.406898	ENSMUSG00000025220	1	6
GO:0010626	negative regulation of Schwann cell proliferation	0.149571	0.406898	ENSMUSG00000033006	1	6
GO:0060708	spongiotrophoblast differentiation	0.149571	0.406898	ENSMUSG00000042357	1	6
GO:0016628	oxidoreductase activity, acting on the CH-CH group of donors, NAD or NADP as acceptor	0.149571	0.406898	ENSMUSG00000029233	1	6
GO:0015036	disulfide oxidoreductase activity	0.149571	0.406898	ENSMUSG00000033983	1	6
GO:1990414	replication-born double-strand break repair via sister chromatid exchange	0.149571	0.406898	ENSMUSG00000047757	1	6
GO:0061684	chaperone-mediated autophagy	0.149571	0.406898	ENSMUSG00000030847	1	6
GO:0002322	B cell proliferation involved in immune response	0.149571	0.406898	ENSMUSG00000039005	1	6
GO:0003150	muscular septum morphogenesis	0.149571	0.406898	ENSMUSG00000019789	1	6
GO:0043687	post-translational protein modification	0.149571	0.406898	ENSMUSG00000032437	1	6
GO:0071651	positive regulation of chemokine (C-C motif) ligand 5 production	0.149571	0.406898	ENSMUSG00000056130	1	6
GO:0005042	netrin receptor activity	0.149571	0.406898	ENSMUSG00000060534	1	6
GO:0060744	mammary gland branching involved in thelarche	0.149571	0.406898	ENSMUSG00000021994	1	6
GO:0097065	anterior head development	0.149571	0.406898	ENSMUSG00000000567	1	6
GO:0060971	embryonic heart tube left/right pattern formation	0.149571	0.406898	ENSMUSG00000039910	1	6
GO:0006004	fucose metabolic process	0.149571	0.406898	ENSMUSG00000019810	1	6
GO:1902514	regulation of calcium ion transmembrane transport via high voltage-gated calcium channel	0.149571	0.406898	ENSMUSG00000041616	1	6
GO:0032741	positive regulation of interleukin-18 production	0.149571	0.406898	ENSMUSG00000042699	1	6
GO:1990430	extracellular matrix protein binding	0.149571	0.406898	ENSMUSG00000025321	1	6
GO:0055012	ventricular cardiac muscle cell differentiation	0.149571	0.406898	ENSMUSG00000020542	1	6
GO:0043374	CD8-positive, alpha-beta T cell differentiation	0.149571	0.406898	ENSMUSG00000028362	1	6
GO:0043243	positive regulation of protein-containing complex disassembly	0.149571	0.406898	ENSMUSG00000025220	1	6
GO:0010757	negative regulation of plasminogen activation	0.149571	0.406898	ENSMUSG00000037411	1	6
GO:0060372	regulation of atrial cardiac muscle cell membrane repolarization	0.149571	0.406898	ENSMUSG00000041616	1	6
GO:0060333	interferon-gamma-mediated signaling pathway	0.149571	0.406898	ENSMUSG00000055170	1	6
GO:0008603	cAMP-dependent protein kinase regulator activity	0.149571	0.406898	ENSMUSG00000020826	1	6
GO:0016012	sarcoglycan complex	0.149571	0.406898	ENSMUSG00000029156	1	6
GO:0048633	positive regulation of skeletal muscle tissue growth	0.149571	0.406898	ENSMUSG00000045730	1	6
GO:0048659	smooth muscle cell proliferation	0.149571	0.406898	ENSMUSG00000031616	1	6
GO:0060390	regulation of SMAD protein signal transduction	0.149571	0.406898	ENSMUSG00000037279	1	6
GO:0007221	positive regulation of transcription of Notch receptor target	0.149571	0.406898	ENSMUSG00000031925	1	6
GO:0034405	response to fluid shear stress	0.149571	0.406898	ENSMUSG00000039910	1	6
GO:0099576	regulation of protein catabolic process at postsynapse, modulating synaptic transmission	0.149571	0.406898	ENSMUSG00000000303	1	6
GO:1904141	positive regulation of microglial cell migration	0.149571	0.406898	ENSMUSG00000052336	1	6
GO:0007144	female meiosis I	0.149571	0.406898	ENSMUSG00000021569	1	6
GO:0071910	determination of liver left/right asymmetry	0.149571	0.406898	ENSMUSG00000031831	1	6
GO:0004321	fatty-acyl-CoA synthase activity	0.149571	0.406898	ENSMUSG00000027932	1	6
GO:0002725	negative regulation of T cell cytokine production	0.149571	0.406898	ENSMUSG00000015316	1	6
GO:0007217	tachykinin receptor signaling pathway	0.149571	0.406898	ENSMUSG00000030043	1	6
GO:0051354	negative regulation of oxidoreductase activity	0.149571	0.406898	ENSMUSG00000000959	1	6
GO:0021782	glial cell development	0.149571	0.406898	ENSMUSG00000053398	1	6
GO:0008595	anterior/posterior axis specification, embryo	0.149571	0.406898	ENSMUSG00000021994	1	6
GO:0061309	cardiac neural crest cell development involved in outflow tract morphogenesis	0.149571	0.406898	ENSMUSG00000022528	1	6
GO:0000109	nucleotide-excision repair complex	0.149571	0.406898	ENSMUSG00000021694	1	6
GO:0035666	TRIF-dependent toll-like receptor signaling pathway	0.149571	0.406898	ENSMUSG00000039005	1	6
GO:0010835	regulation of protein ADP-ribosylation	0.149571	0.406898	ENSMUSG00000055170	1	6
GO:0035662	Toll-like receptor 4 binding	0.149571	0.406898	ENSMUSG00000056054	1	6
GO:0032651	regulation of interleukin-1 beta production	0.149571	0.406898	ENSMUSG00000021125	1	6
GO:1903223	positive regulation of oxidative stress-induced neuron death	0.149571	0.406898	ENSMUSG00000039005	1	6
GO:0098712	L-glutamate import across plasma membrane	0.149571	0.406898	ENSMUSG00000027737	1	6
GO:0090554	phosphatidylcholine floppase activity	0.149571	0.406898	ENSMUSG00000024030	1	6
GO:0097119	postsynaptic density protein 95 clustering	0.149571	0.406898	ENSMUSG00000049939	1	6
GO:0030213	hyaluronan biosynthetic process	0.149571	0.406898	ENSMUSG00000010051	1	6
GO:0060662	salivary gland cavitation	0.149571	0.406898	ENSMUSG00000000303	1	6
GO:0001217	DNA-binding transcription repressor activity	0.149571	0.406898	ENSMUSG00000022528	1	6
GO:1903721	positive regulation of I-kappaB phosphorylation	0.149571	0.406898	ENSMUSG00000052336	1	6
GO:0004859	phospholipase inhibitor activity	0.149571	0.406898	ENSMUSG00000032231	1	6
GO:0046533	negative regulation of photoreceptor cell differentiation	0.149571	0.406898	ENSMUSG00000000567	1	6
GO:0086015	SA node cell action potential	0.149571	0.406898	ENSMUSG00000057123	1	6
GO:0070938	contractile ring	0.149571	0.406898	ENSMUSG00000116165	1	6
GO:0043202	lysosomal lumen	0.149571	0.406898	ENSMUSG00000020297	1	6
GO:0071286	cellular response to magnesium ion	0.149571	0.406898	ENSMUSG00000026824	1	6
GO:0047429	nucleoside-triphosphate diphosphatase activity	0.149571	0.406898	ENSMUSG00000042699	1	6
GO:0019439	aromatic compound catabolic process	0.149571	0.406898	ENSMUSG00000032667	1	6
GO:0014905	myoblast fusion involved in skeletal muscle regeneration	0.149571	0.406898	ENSMUSG00000030342	1	6
GO:0060008	Sertoli cell differentiation	0.149571	0.406898	ENSMUSG00000000567	1	6
GO:0097680	double-strand break repair via classical nonhomologous end joining	0.149571	0.406898	ENSMUSG00000021694	1	6
GO:0090175	regulation of establishment of planar polarity	0.149571	0.406898	ENSMUSG00000031548	1	6
GO:0048562	embryonic organ morphogenesis	0.149571	0.406898	ENSMUSG00000075394	1	6
GO:0098821	BMP receptor activity	0.149571	0.406898	ENSMUSG00000036169	1	6
GO:1990001	inhibition of cysteine-type endopeptidase activity involved in apoptotic process	0.149571	0.406898	ENSMUSG00000042474	1	6
GO:1904753	negative regulation of vascular associated smooth muscle cell migration	0.149571	0.406898	ENSMUSG00000020542	1	6
GO:0070536	protein K63-linked deubiquitination	0.149702	0.406898	ENSMUSG00000043415|ENSMUSG00000046404	2	28
GO:0048821	erythrocyte development	0.149702	0.406898	ENSMUSG00000038871|ENSMUSG00000039910	2	28
GO:0030041	actin filament polymerization	0.149702	0.406898	ENSMUSG00000033066|ENSMUSG00000036718	2	28
GO:0042311	vasodilation	0.149702	0.406898	ENSMUSG00000041616|ENSMUSG00000042284	2	28
GO:0071480	cellular response to gamma radiation	0.149702	0.406898	ENSMUSG00000030641|ENSMUSG00000038984	2	28
GO:0032092	positive regulation of protein binding	0.151295	0.41053	ENSMUSG00000021994|ENSMUSG00000025158|ENSMUSG00000032715|ENSMUSG00000038156	4	86
GO:0000187	activation of MAPK activity	0.151295	0.41053	ENSMUSG00000021994|ENSMUSG00000039005|ENSMUSG00000042284|ENSMUSG00000030110	4	86
GO:0005544	calcium-dependent phospholipid binding	0.152498	0.412739	ENSMUSG00000021950|ENSMUSG00000032231|ENSMUSG00000033847	3	56
GO:0031047	gene silencing by RNA	0.152498	0.412739	ENSMUSG00000036459|ENSMUSG00000042699|ENSMUSG00000030491	3	56
GO:0005507	copper ion binding	0.152498	0.412739	ENSMUSG00000001023|ENSMUSG00000020544|ENSMUSG00000034220	3	56
GO:0045944	positive regulation of transcription by RNA polymerase II	0.155143	0.414458	ENSMUSG00000038721|ENSMUSG00000016087|ENSMUSG00000048001|ENSMUSG00000075394|ENSMUSG00000028362|ENSMUSG00000055170|ENSMUSG00000041872|ENSMUSG00000021994|ENSMUSG00000022528|ENSMUSG00000036446|ENSMUSG00000024215|ENSMUSG00000032015|ENSMUSG00000001627|ENSMUSG00000031925|ENSMUSG00000045730|ENSMUSG00000031841|ENSMUSG00000032053|ENSMUSG00000020325|ENSMUSG00000039476|ENSMUSG00000039005|ENSMUSG00000020542|…	34	1203
GO:0048675	axon extension	0.157728	0.414458	ENSMUSG00000038264|ENSMUSG00000052727	2	29
GO:0045089	positive regulation of innate immune response	0.157728	0.414458	ENSMUSG00000025473|ENSMUSG00000042699	2	29
GO:0070371	ERK1 and ERK2 cascade	0.157728	0.414458	ENSMUSG00000039942|ENSMUSG00000000567	2	29
GO:0071542	dopaminergic neuron differentiation	0.157728	0.414458	ENSMUSG00000021994|ENSMUSG00000031548	2	29
GO:0045499	chemorepellent activity	0.157728	0.414458	ENSMUSG00000038264|ENSMUSG00000000627	2	29
GO:0005184	neuropeptide hormone activity	0.157728	0.414458	ENSMUSG00000041616|ENSMUSG00000032532	2	29
GO:0010800	positive regulation of peptidyl-threonine phosphorylation	0.157728	0.414458	ENSMUSG00000021994|ENSMUSG00000036923	2	29
GO:0033141	positive regulation of peptidyl-serine phosphorylation of STAT protein	0.157728	0.414458	ENSMUSG00000055170|ENSMUSG00000030110	2	29
GO:0042826	histone deacetylase binding	0.162825	0.414458	ENSMUSG00000022528|ENSMUSG00000019789|ENSMUSG00000020542|ENSMUSG00000030256|ENSMUSG00000024803	5	121
GO:0001666	response to hypoxia	0.162825	0.414458	ENSMUSG00000020826|ENSMUSG00000036459|ENSMUSG00000039910|ENSMUSG00000031616|ENSMUSG00000005891	5	121
GO:0006508	proteolysis	0.163407	0.414458	ENSMUSG00000033177|ENSMUSG00000020020|ENSMUSG00000061119|ENSMUSG00000033453|ENSMUSG00000015405|ENSMUSG00000050022|ENSMUSG00000033491|ENSMUSG00000050762|ENSMUSG00000031995|ENSMUSG00000062478|ENSMUSG00000046404|ENSMUSG00000021190|ENSMUSG00000025473|ENSMUSG00000035547|ENSMUSG00000032496|ENSMUSG00000040605	16	516
GO:0030864	cortical actin cytoskeleton	0.163513	0.414458	ENSMUSG00000000303|ENSMUSG00000031827|ENSMUSG00000075267	3	58
GO:0030509	BMP signaling pathway	0.164321	0.414458	ENSMUSG00000042377|ENSMUSG00000031849|ENSMUSG00000069763|ENSMUSG00000021765	4	89
GO:0031641	regulation of myelination	0.165833	0.414458	ENSMUSG00000048001|ENSMUSG00000041309	2	30
GO:0048026	positive regulation of mRNA splicing, via spliceosome	0.165833	0.414458	ENSMUSG00000022120|ENSMUSG00000027551	2	30
GO:0016853	isomerase activity	0.166552	0.414458	ENSMUSG00000038871|ENSMUSG00000029171|ENSMUSG00000024007|ENSMUSG00000025823|ENSMUSG00000003355	5	122
GO:0065003	protein-containing complex assembly	0.168751	0.414458	ENSMUSG00000067149|ENSMUSG00000048001|ENSMUSG00000000567|ENSMUSG00000022528	4	90
GO:1900118	negative regulation of execution phase of apoptosis	0.169031	0.414458	ENSMUSG00000007989	1	7
GO:0072678	T cell migration	0.169031	0.414458	ENSMUSG00000047293	1	7
GO:0042985	negative regulation of amyloid precursor protein biosynthetic process	0.169031	0.414458	ENSMUSG00000040605	1	7
GO:0071447	cellular response to hydroperoxide	0.169031	0.414458	ENSMUSG00000030641	1	7
GO:0098662	inorganic cation transmembrane transport	0.169031	0.414458	ENSMUSG00000030247	1	7
GO:0032795	heterotrimeric G-protein binding	0.169031	0.414458	ENSMUSG00000033717	1	7
GO:0060373	regulation of ventricular cardiac muscle cell membrane depolarization	0.169031	0.414458	ENSMUSG00000057123	1	7
GO:0097503	sialylation	0.169031	0.414458	ENSMUSG00000031749	1	7
GO:0060449	bud elongation involved in lung branching	0.169031	0.414458	ENSMUSG00000022114	1	7
GO:0014042	positive regulation of neuron maturation	0.169031	0.414458	ENSMUSG00000030110	1	7
GO:0038001	paracrine signaling	0.169031	0.414458	ENSMUSG00000031870	1	7
GO:2000271	positive regulation of fibroblast apoptotic process	0.169031	0.414458	ENSMUSG00000031548	1	7
GO:0003857	3-hydroxyacyl-CoA dehydrogenase activity	0.169031	0.414458	ENSMUSG00000021947	1	7
GO:0050881	musculoskeletal movement	0.169031	0.414458	ENSMUSG00000031849	1	7
GO:0033629	negative regulation of cell adhesion mediated by integrin	0.169031	0.414458	ENSMUSG00000037411	1	7
GO:0030299	intestinal cholesterol absorption	0.169031	0.414458	ENSMUSG00000020447	1	7
GO:0032584	growth cone membrane	0.169031	0.414458	ENSMUSG00000060534	1	7
GO:0099503	secretory vesicle	0.169031	0.414458	ENSMUSG00000019066	1	7
GO:0030916	otic vesicle formation	0.169031	0.414458	ENSMUSG00000000567	1	7
GO:1901018	positive regulation of potassium ion transmembrane transporter activity	0.169031	0.414458	ENSMUSG00000041329	1	7
GO:0002829	negative regulation of type 2 immune response	0.169031	0.414458	ENSMUSG00000021125	1	7
GO:0032532	regulation of microvillus length	0.169031	0.414458	ENSMUSG00000034918	1	7
GO:0043270	positive regulation of ion transport	0.169031	0.414458	ENSMUSG00000020383	1	7
GO:0030893	meiotic cohesin complex	0.169031	0.414458	ENSMUSG00000041133	1	7
GO:0014031	mesenchymal cell development	0.169031	0.414458	ENSMUSG00000019789	1	7
GO:0006924	activation-induced cell death of T cells	0.169031	0.414458	ENSMUSG00000064326	1	7
GO:0071253	connexin binding	0.169031	0.414458	ENSMUSG00000057123	1	7
GO:0016264	gap junction assembly	0.169031	0.414458	ENSMUSG00000057123	1	7
GO:0004629	phospholipase C activity	0.169031	0.414458	ENSMUSG00000034330	1	7
GO:0072189	ureter development	0.169031	0.414458	ENSMUSG00000000567	1	7
GO:0015677	copper ion import	0.169031	0.414458	ENSMUSG00000015652	1	7
GO:0009266	response to temperature stimulus	0.169031	0.414458	ENSMUSG00000036251	1	7
GO:0072675	osteoclast fusion	0.169031	0.414458	ENSMUSG00000025473	1	7
GO:0032488	Cdc42 protein signal transduction	0.169031	0.414458	ENSMUSG00000034226	1	7
GO:0045428	regulation of nitric oxide biosynthetic process	0.169031	0.414458	ENSMUSG00000052336	1	7
GO:0043426	MRF binding	0.169031	0.414458	ENSMUSG00000030256	1	7
GO:0150012	positive regulation of neuron projection arborization	0.169031	0.414458	ENSMUSG00000021994	1	7
GO:0035005	1-phosphatidylinositol-4-phosphate 3-kinase activity	0.169031	0.414458	ENSMUSG00000020573	1	7
GO:0051045	negative regulation of membrane protein ectodomain proteolysis	0.169031	0.414458	ENSMUSG00000020044	1	7
GO:2000510	positive regulation of dendritic cell chemotaxis	0.169031	0.414458	ENSMUSG00000015316	1	7
GO:0036310	annealing helicase activity	0.169031	0.414458	ENSMUSG00000033762	1	7
GO:0008312	7S RNA binding	0.169031	0.414458	ENSMUSG00000009549	1	7
GO:0072384	organelle transport along microtubule	0.169031	0.414458	ENSMUSG00000020668	1	7
GO:0061448	connective tissue development	0.169031	0.414458	ENSMUSG00000019997	1	7
GO:0042490	mechanoreceptor differentiation	0.169031	0.414458	ENSMUSG00000074121	1	7
GO:0090312	positive regulation of protein deacetylation	0.169031	0.414458	ENSMUSG00000055170	1	7
GO:0051099	positive regulation of binding	0.169031	0.414458	ENSMUSG00000032231	1	7
GO:0061154	endothelial tube morphogenesis	0.169031	0.414458	ENSMUSG00000054364	1	7
GO:0010837	regulation of keratinocyte proliferation	0.169031	0.414458	ENSMUSG00000037279	1	7
GO:0051798	positive regulation of hair follicle development	0.169031	0.414458	ENSMUSG00000021765	1	7
GO:0016936	galactoside binding	0.169031	0.414458	ENSMUSG00000045594	1	7
GO:2000543	positive regulation of gastrulation	0.169031	0.414458	ENSMUSG00000048387	1	7
GO:0051918	negative regulation of fibrinolysis	0.169031	0.414458	ENSMUSG00000037411	1	7
GO:0034351	negative regulation of glial cell apoptotic process	0.169031	0.414458	ENSMUSG00000021108	1	7
GO:1905050	positive regulation of metallopeptidase activity	0.169031	0.414458	ENSMUSG00000033420	1	7
GO:0060527	prostate epithelial cord arborization involved in prostate glandular acinus morphogenesis	0.169031	0.414458	ENSMUSG00000031548	1	7
GO:0033634	positive regulation of cell-cell adhesion mediated by integrin	0.169031	0.414458	ENSMUSG00000032093	1	7
GO:1903608	protein localization to cytoplasmic stress granule	0.169031	0.414458	ENSMUSG00000042699	1	7
GO:0045661	regulation of myoblast differentiation	0.169031	0.414458	ENSMUSG00000020542	1	7
GO:0042392	sphingosine-1-phosphate phosphatase activity	0.169031	0.414458	ENSMUSG00000028517	1	7
GO:0019530	taurine metabolic process	0.169031	0.414458	ENSMUSG00000053398	1	7
GO:0030619	U1 snRNA binding	0.169031	0.414458	ENSMUSG00000033983	1	7
GO:0042634	regulation of hair cycle	0.169031	0.414458	ENSMUSG00000033579	1	7
GO:0001216	DNA-binding transcription activator activity	0.169031	0.414458	ENSMUSG00000033006	1	7
GO:0071599	otic vesicle development	0.169031	0.414458	ENSMUSG00000000567	1	7
GO:1901098	positive regulation of autophagosome maturation	0.169031	0.414458	ENSMUSG00000045730	1	7
GO:0043219	lateral loop	0.169031	0.414458	ENSMUSG00000000303	1	7
GO:0043619	regulation of transcription from RNA polymerase II promoter in response to oxidative stress	0.169031	0.414458	ENSMUSG00000025172	1	7
GO:0035036	sperm-egg recognition	0.169031	0.414458	ENSMUSG00000030342	1	7
GO:0030850	prostate gland development	0.169031	0.414458	ENSMUSG00000000567	1	7
GO:0010894	negative regulation of steroid biosynthetic process	0.169031	0.414458	ENSMUSG00000036856	1	7
GO:0008469	histone-arginine N-methyltransferase activity	0.169031	0.414458	ENSMUSG00000030350	1	7
GO:0035356	cellular triglyceride homeostasis	0.169031	0.414458	ENSMUSG00000058914	1	7
GO:0008508	bile acid:sodium symporter activity	0.169031	0.414458	ENSMUSG00000029219	1	7
GO:0097177	mitochondrial ribosome binding	0.169031	0.414458	ENSMUSG00000000959	1	7
GO:0061314	Notch signaling involved in heart development	0.169031	0.414458	ENSMUSG00000019789	1	7
GO:0072126	positive regulation of glomerular mesangial cell proliferation	0.169031	0.414458	ENSMUSG00000040552	1	7
GO:0015886	heme transport	0.169031	0.414458	ENSMUSG00000020829	1	7
GO:0001225	RNA polymerase II transcription coactivator binding	0.169031	0.414458	ENSMUSG00000031870	1	7
GO:0071229	cellular response to acid chemical	0.169031	0.414458	ENSMUSG00000032231	1	7
GO:0015232	heme transmembrane transporter activity	0.169031	0.414458	ENSMUSG00000020829	1	7
GO:0050861	positive regulation of B cell receptor signaling pathway	0.169031	0.414458	ENSMUSG00000021108	1	7
GO:0044793	negative regulation by host of viral process	0.169031	0.414458	ENSMUSG00000032496	1	7
GO:1904798	positive regulation of core promoter binding	0.169031	0.414458	ENSMUSG00000055170	1	7
GO:0030858	positive regulation of epithelial cell differentiation	0.169031	0.414458	ENSMUSG00000000567	1	7
GO:0071638	negative regulation of monocyte chemotactic protein-1 production	0.169031	0.414458	ENSMUSG00000058914	1	7
GO:0008251	tRNA-specific adenosine deaminase activity	0.169031	0.414458	ENSMUSG00000024266	1	7
GO:0043401	steroid hormone mediated signaling pathway	0.169031	0.414458	ENSMUSG00000031870	1	7
GO:0051782	negative regulation of cell division	0.169031	0.414458	ENSMUSG00000038393	1	7
GO:1905538	polysome binding	0.169031	0.414458	ENSMUSG00000042699	1	7
GO:1903288	positive regulation of potassium ion import across plasma membrane	0.169031	0.414458	ENSMUSG00000041329	1	7
GO:0042629	mast cell granule	0.169031	0.414458	ENSMUSG00000041616	1	7
GO:0097061	dendritic spine organization	0.169031	0.414458	ENSMUSG00000021190	1	7
GO:0043067	regulation of programmed cell death	0.169031	0.414458	ENSMUSG00000027447	1	7
GO:0001505	regulation of neurotransmitter levels	0.169031	0.414458	ENSMUSG00000022489	1	7
GO:2000767	positive regulation of cytoplasmic translation	0.169031	0.414458	ENSMUSG00000042699	1	7
GO:0016197	endosomal transport	0.169108	0.414458	ENSMUSG00000044921|ENSMUSG00000021950|ENSMUSG00000020297	3	59
GO:0003724	RNA helicase activity	0.174009	0.422279	ENSMUSG00000070291|ENSMUSG00000042699	2	31
GO:0005272	sodium channel activity	0.174009	0.422279	ENSMUSG00000009246|ENSMUSG00000033998	2	31
GO:0004386	helicase activity	0.174106	0.422279	ENSMUSG00000024831|ENSMUSG00000043410|ENSMUSG00000033762|ENSMUSG00000042699|ENSMUSG00000030491	5	124
GO:0016042	lipid catabolic process	0.174106	0.422279	ENSMUSG00000034330|ENSMUSG00000021003|ENSMUSG00000020937|ENSMUSG00000033847|ENSMUSG00000029413	5	124
GO:0048839	inner ear development	0.174758	0.422279	ENSMUSG00000071637|ENSMUSG00000036923|ENSMUSG00000022175	3	60
GO:0007605	sensory perception of sound	0.178319	0.422279	ENSMUSG00000000303|ENSMUSG00000031028|ENSMUSG00000034990|ENSMUSG00000021764|ENSMUSG00000073574|ENSMUSG00000037705|ENSMUSG00000022114|ENSMUSG00000075267|ENSMUSG00000048707	9	265
GO:0050766	positive regulation of phagocytosis	0.180459	0.422279	ENSMUSG00000031028|ENSMUSG00000057706|ENSMUSG00000055170	3	61
GO:0019221	cytokine-mediated signaling pathway	0.181788	0.422279	ENSMUSG00000052336|ENSMUSG00000032089|ENSMUSG00000028635|ENSMUSG00000028859|ENSMUSG00000003206	5	126
GO:0045177	apical part of cell	0.181788	0.422279	ENSMUSG00000027737|ENSMUSG00000000303|ENSMUSG00000021190|ENSMUSG00000022505|ENSMUSG00000007989	5	126
GO:0030168	platelet activation	0.182247	0.422279	ENSMUSG00000031132|ENSMUSG00000033717	2	32
GO:0051928	positive regulation of calcium ion transport	0.182247	0.422279	ENSMUSG00000025220|ENSMUSG00000031616	2	32
GO:0035035	histone acetyltransferase binding	0.182247	0.422279	ENSMUSG00000020542|ENSMUSG00000039910	2	32
GO:0001819	positive regulation of cytokine production	0.182247	0.422279	ENSMUSG00000021994|ENSMUSG00000033717	2	32
GO:0046875	ephrin receptor binding	0.182247	0.422279	ENSMUSG00000031217|ENSMUSG00000020573	2	32
GO:0046513	ceramide biosynthetic process	0.182247	0.422279	ENSMUSG00000033579|ENSMUSG00000039092	2	32
GO:2000352	negative regulation of endothelial cell apoptotic process	0.182247	0.422279	ENSMUSG00000020383|ENSMUSG00000037411	2	32
GO:0030246	carbohydrate binding	0.184955	0.422279	ENSMUSG00000039774|ENSMUSG00000027876|ENSMUSG00000033633|ENSMUSG00000039714|ENSMUSG00000047963|ENSMUSG00000033082|ENSMUSG00000048827	7	196
GO:0008134	transcription factor binding	0.185611	0.422279	ENSMUSG00000010051|ENSMUSG00000029413|ENSMUSG00000007872|ENSMUSG00000020542|ENSMUSG00000048001|ENSMUSG00000028236|ENSMUSG00000024831|ENSMUSG00000033006|ENSMUSG00000024803|ENSMUSG00000022528|ENSMUSG00000019789|ENSMUSG00000020601	12	378
GO:0002020	protease binding	0.185675	0.422279	ENSMUSG00000020044|ENSMUSG00000037411|ENSMUSG00000032231|ENSMUSG00000027447|ENSMUSG00000031849	5	127
GO:0030145	manganese ion binding	0.18621	0.422279	ENSMUSG00000032565|ENSMUSG00000021125|ENSMUSG00000021536	3	62
GO:0030879	mammary gland development	0.18621	0.422279	ENSMUSG00000031870|ENSMUSG00000000567|ENSMUSG00000005891	3	62
GO:0050852	T cell receptor signaling pathway	0.186873	0.422279	ENSMUSG00000024105|ENSMUSG00000034330|ENSMUSG00000055170|ENSMUSG00000032093	4	94
GO:0035065	regulation of histone acetylation	0.188047	0.422279	ENSMUSG00000020542	1	8
GO:0015075	ion transmembrane transporter activity	0.188047	0.422279	ENSMUSG00000001025	1	8
GO:1900015	regulation of cytokine production involved in inflammatory response	0.188047	0.422279	ENSMUSG00000020826	1	8
GO:2000369	regulation of clathrin-dependent endocytosis	0.188047	0.422279	ENSMUSG00000028488	1	8
GO:0034464	BBSome	0.188047	0.422279	ENSMUSG00000063145	1	8
GO:0071243	cellular response to arsenic-containing substance	0.188047	0.422279	ENSMUSG00000053581	1	8
GO:0016281	eukaryotic translation initiation factor 4F complex	0.188047	0.422279	ENSMUSG00000093661	1	8
GO:0000172	ribonuclease MRP complex	0.188047	0.422279	ENSMUSG00000060152	1	8
GO:0014037	Schwann cell differentiation	0.188047	0.422279	ENSMUSG00000034220	1	8
GO:0071813	lipoprotein particle binding	0.188047	0.422279	ENSMUSG00000031841	1	8
GO:0045986	negative regulation of smooth muscle contraction	0.188047	0.422279	ENSMUSG00000045730	1	8
GO:0007007	inner mitochondrial membrane organization	0.188047	0.422279	ENSMUSG00000025971	1	8
GO:2000049	positive regulation of cell-cell adhesion mediated by cadherin	0.188047	0.422279	ENSMUSG00000021994	1	8
GO:0051775	response to redox state	0.188047	0.422279	ENSMUSG00000027737	1	8
GO:0048729	tissue morphogenesis	0.188047	0.422279	ENSMUSG00000025473	1	8
GO:0015037	peptide disulfide oxidoreductase activity	0.188047	0.422279	ENSMUSG00000025823	1	8
GO:0006670	sphingosine metabolic process	0.188047	0.422279	ENSMUSG00000028517	1	8
GO:0000506	glycosylphosphatidylinositol-N-acetylglucosaminyltransferase (GPI-GnT) complex	0.188047	0.422279	ENSMUSG00000021120	1	8
GO:1904783	positive regulation of NMDA glutamate receptor activity	0.188047	0.422279	ENSMUSG00000055170	1	8
GO:0019534	toxin transmembrane transporter activity	0.188047	0.422279	ENSMUSG00000024030	1	8
GO:0006544	glycine metabolic process	0.188047	0.422279	ENSMUSG00000053398	1	8
GO:0071481	cellular response to X-ray	0.188047	0.422279	ENSMUSG00000031548	1	8
GO:1900020	positive regulation of protein kinase C activity	0.188047	0.422279	ENSMUSG00000021994	1	8
GO:2001069	glycogen binding	0.188047	0.422279	ENSMUSG00000047963	1	8
GO:0050847	progesterone receptor signaling pathway	0.188047	0.422279	ENSMUSG00000031870	1	8
GO:0040020	regulation of meiotic nuclear division	0.188047	0.422279	ENSMUSG00000049649	1	8
GO:0061744	motor behavior	0.188047	0.422279	ENSMUSG00000041329	1	8
GO:0048500	signal recognition particle	0.188047	0.422279	ENSMUSG00000009549	1	8
GO:0051152	positive regulation of smooth muscle cell differentiation	0.188047	0.422279	ENSMUSG00000020542	1	8
GO:0030854	positive regulation of granulocyte differentiation	0.188047	0.422279	ENSMUSG00000029359	1	8
GO:0022898	regulation of transmembrane transporter activity	0.188047	0.422279	ENSMUSG00000015405	1	8
GO:0070493	thrombin-activated receptor signaling pathway	0.188047	0.422279	ENSMUSG00000021675	1	8
GO:0051205	protein insertion into membrane	0.188047	0.422279	ENSMUSG00000000959	1	8
GO:0032287	peripheral nervous system myelin maintenance	0.188047	0.422279	ENSMUSG00000033579	1	8
GO:2000096	positive regulation of Wnt signaling pathway, planar cell polarity pathway	0.188047	0.422279	ENSMUSG00000055653	1	8
GO:0047499	calcium-independent phospholipase A2 activity	0.188047	0.422279	ENSMUSG00000033847	1	8
GO:0006144	purine nucleobase metabolic process	0.188047	0.422279	ENSMUSG00000000253	1	8
GO:0005513	detection of calcium ion	0.188047	0.422279	ENSMUSG00000054934	1	8
GO:0006488	dolichol-linked oligosaccharide biosynthetic process	0.188047	0.422279	ENSMUSG00000029233	1	8
GO:0043139	5'-3' DNA helicase activity	0.188047	0.422279	ENSMUSG00000024831	1	8
GO:0030219	megakaryocyte differentiation	0.188047	0.422279	ENSMUSG00000029359	1	8
GO:1903441	protein localization to ciliary membrane	0.188047	0.422279	ENSMUSG00000031028	1	8
GO:2000987	positive regulation of behavioral fear response	0.188047	0.422279	ENSMUSG00000032532	1	8
GO:0010972	negative regulation of G2/M transition of mitotic cell cycle	0.188047	0.422279	ENSMUSG00000021298	1	8
GO:0043931	ossification involved in bone maturation	0.188047	0.422279	ENSMUSG00000030657	1	8
GO:0045823	positive regulation of heart contraction	0.188047	0.422279	ENSMUSG00000045730	1	8
GO:0061820	telomeric D-loop disassembly	0.188047	0.422279	ENSMUSG00000033762	1	8
GO:0060075	regulation of resting membrane potential	0.188047	0.422279	ENSMUSG00000033998	1	8
GO:0019104	DNA N-glycosylase activity	0.188047	0.422279	ENSMUSG00000035121	1	8
GO:0099641	anterograde axonal protein transport	0.188047	0.422279	ENSMUSG00000004951	1	8
GO:0032927	positive regulation of activin receptor signaling pathway	0.188047	0.422279	ENSMUSG00000021974	1	8
GO:0030991	intraciliary transport particle A	0.188047	0.422279	ENSMUSG00000032514	1	8
GO:0036092	phosphatidylinositol-3-phosphate biosynthetic process	0.188047	0.422279	ENSMUSG00000020573	1	8
GO:0030055	cell-substrate junction	0.188047	0.422279	ENSMUSG00000027356	1	8
GO:1903979	negative regulation of microglial cell activation	0.188047	0.422279	ENSMUSG00000068129	1	8
GO:0003344	pericardium morphogenesis	0.188047	0.422279	ENSMUSG00000021994	1	8
GO:0090281	negative regulation of calcium ion import	0.188047	0.422279	ENSMUSG00000022528	1	8
GO:0034774	secretory granule lumen	0.188047	0.422279	ENSMUSG00000014351	1	8
GO:0034393	positive regulation of smooth muscle cell apoptotic process	0.188047	0.422279	ENSMUSG00000055170	1	8
GO:0060055	angiogenesis involved in wound healing	0.188047	0.422279	ENSMUSG00000061119	1	8
GO:0044387	negative regulation of protein kinase activity by regulation of protein phosphorylation	0.188047	0.422279	ENSMUSG00000039661	1	8
GO:0035360	positive regulation of peroxisome proliferator activated receptor signaling pathway	0.188047	0.422279	ENSMUSG00000039910	1	8
GO:0072197	ureter morphogenesis	0.188047	0.422279	ENSMUSG00000000567	1	8
GO:0044354	macropinosome	0.188047	0.422279	ENSMUSG00000032231	1	8
GO:0090559	regulation of membrane permeability	0.188047	0.422279	ENSMUSG00000016024	1	8
GO:0004559	alpha-mannosidase activity	0.188047	0.422279	ENSMUSG00000042763	1	8
GO:0032732	positive regulation of interleukin-1 production	0.188047	0.422279	ENSMUSG00000039005	1	8
GO:0060371	regulation of atrial cardiac muscle cell membrane depolarization	0.188047	0.422279	ENSMUSG00000057123	1	8
GO:0008278	cohesin complex	0.188047	0.422279	ENSMUSG00000041133	1	8
GO:0071218	cellular response to misfolded protein	0.188047	0.422279	ENSMUSG00000022769	1	8
GO:0003179	heart valve morphogenesis	0.188047	0.422279	ENSMUSG00000000567	1	8
GO:0071493	cellular response to UV-B	0.188047	0.422279	ENSMUSG00000010051	1	8
GO:1903053	regulation of extracellular matrix organization	0.188047	0.422279	ENSMUSG00000068079	1	8
GO:0070129	regulation of mitochondrial translation	0.188047	0.422279	ENSMUSG00000079036	1	8
GO:0030214	hyaluronan catabolic process	0.188047	0.422279	ENSMUSG00000010051	1	8
GO:0032288	myelin assembly	0.188047	0.422279	ENSMUSG00000034220	1	8
GO:1902282	voltage-gated potassium channel activity involved in ventricular cardiac muscle cell action potential repolarization	0.188047	0.422279	ENSMUSG00000030247	1	8
GO:0015833	peptide transport	0.188047	0.422279	ENSMUSG00000024737	1	8
GO:2001054	negative regulation of mesenchymal cell apoptotic process	0.188047	0.422279	ENSMUSG00000000567	1	8
GO:0035912	dorsal aorta morphogenesis	0.188047	0.422279	ENSMUSG00000019789	1	8
GO:0016494	C-X-C chemokine receptor activity	0.188047	0.422279	ENSMUSG00000044337	1	8
GO:0010940	positive regulation of necrotic cell death	0.188047	0.422279	ENSMUSG00000019853	1	8
GO:0031258	lamellipodium membrane	0.188047	0.422279	ENSMUSG00000033420	1	8
GO:0042987	amyloid precursor protein catabolic process	0.188047	0.422279	ENSMUSG00000024030	1	8
GO:0005786	signal recognition particle, endoplasmic reticulum targeting	0.188047	0.422279	ENSMUSG00000009549	1	8
GO:1901030	positive regulation of mitochondrial outer membrane permeabilization involved in apoptotic signaling pathway	0.188047	0.422279	ENSMUSG00000064326	1	8
GO:0035529	NADH pyrophosphatase activity	0.188047	0.422279	ENSMUSG00000028100	1	8
GO:0048806	genitalia development	0.188047	0.422279	ENSMUSG00000021994	1	8
GO:0010501	RNA secondary structure unwinding	0.188047	0.422279	ENSMUSG00000042699	1	8
GO:0032026	response to magnesium ion	0.188047	0.422279	ENSMUSG00000034330	1	8
GO:2000650	negative regulation of sodium ion transmembrane transporter activity	0.188047	0.422279	ENSMUSG00000048387	1	8
GO:0043457	regulation of cellular respiration	0.188047	0.422279	ENSMUSG00000036285	1	8
GO:0035239	tube morphogenesis	0.188047	0.422279	ENSMUSG00000036856	1	8
GO:0051209	release of sequestered calcium ion into cytosol	0.190541	0.425187	ENSMUSG00000060509|ENSMUSG00000034330	2	33
GO:0061512	protein localization to cilium	0.190541	0.425187	ENSMUSG00000032514|ENSMUSG00000031028	2	33
GO:0048147	negative regulation of fibroblast proliferation	0.190541	0.425187	ENSMUSG00000031548|ENSMUSG00000055170	2	33
GO:0031069	hair follicle morphogenesis	0.190541	0.425187	ENSMUSG00000036169|ENSMUSG00000021765	2	33
GO:0008094	DNA-dependent ATPase activity	0.190541	0.425187	ENSMUSG00000024831|ENSMUSG00000007646	2	33
GO:0004540	ribonuclease activity	0.190541	0.425187	ENSMUSG00000060152|ENSMUSG00000031465	2	33
GO:0010667	negative regulation of cardiac muscle cell apoptotic process	0.190541	0.425187	ENSMUSG00000019789|ENSMUSG00000020542	2	33
GO:0098688	parallel fiber to Purkinje cell synapse	0.190541	0.425187	ENSMUSG00000026824|ENSMUSG00000043301	2	33
GO:0045777	positive regulation of blood pressure	0.190541	0.425187	ENSMUSG00000039321|ENSMUSG00000030043	2	33
GO:0001085	RNA polymerase II transcription factor binding	0.192009	0.426968	ENSMUSG00000022528|ENSMUSG00000042699|ENSMUSG00000024803	3	63
GO:0006396	RNA processing	0.192009	0.426968	ENSMUSG00000034839|ENSMUSG00000024266|ENSMUSG00000030306	3	63
GO:0000165	MAPK cascade	0.192009	0.426968	ENSMUSG00000034845|ENSMUSG00000022619|ENSMUSG00000030110	3	63
GO:0030315	T-tubule	0.192009	0.426968	ENSMUSG00000026824|ENSMUSG00000047963|ENSMUSG00000031616	3	63
GO:0045202	synapse	0.195472	0.428367	ENSMUSG00000041189|ENSMUSG00000049939|ENSMUSG00000039714|ENSMUSG00000008153|ENSMUSG00000028488|ENSMUSG00000033998|ENSMUSG00000034220|ENSMUSG00000004951|ENSMUSG00000020159|ENSMUSG00000035547|ENSMUSG00000036902|ENSMUSG00000033717|ENSMUSG00000033595|ENSMUSG00000031841|ENSMUSG00000021728|ENSMUSG00000031217|ENSMUSG00000039913|ENSMUSG00000036896|ENSMUSG00000052727|ENSMUSG00000042751|ENSMUSG00000038034|…	22	765
GO:0030971	receptor tyrosine kinase binding	0.197852	0.428367	ENSMUSG00000031465|ENSMUSG00000027863|ENSMUSG00000054204	3	64
GO:0048589	developmental growth	0.198884	0.428367	ENSMUSG00000079036|ENSMUSG00000033006	2	34
GO:0031305	integral component of mitochondrial inner membrane	0.198884	0.428367	ENSMUSG00000000959|ENSMUSG00000020544	2	34
GO:0097718	disordered domain specific binding	0.198884	0.428367	ENSMUSG00000057123|ENSMUSG00000024007	2	34
GO:0051281	positive regulation of release of sequestered calcium ion into cytosol	0.198884	0.428367	ENSMUSG00000020383|ENSMUSG00000031616	2	34
GO:0004601	peroxidase activity	0.198884	0.428367	ENSMUSG00000042808|ENSMUSG00000018339	2	34
GO:0017157	regulation of exocytosis	0.198884	0.428367	ENSMUSG00000019066|ENSMUSG00000033595	2	34
GO:0045739	positive regulation of DNA repair	0.198884	0.428367	ENSMUSG00000042699|ENSMUSG00000021694	2	34
GO:0008198	ferrous iron binding	0.198884	0.428367	ENSMUSG00000079036|ENSMUSG00000044339	2	34
GO:0032689	negative regulation of interferon-gamma production	0.198884	0.428367	ENSMUSG00000015316|ENSMUSG00000039005	2	34
GO:0007264	small GTPase mediated signal transduction	0.200857	0.428367	ENSMUSG00000022075|ENSMUSG00000054855|ENSMUSG00000054364|ENSMUSG00000034226	4	97
GO:0034451	centriolar satellite	0.200857	0.428367	ENSMUSG00000038618|ENSMUSG00000063145|ENSMUSG00000002055|ENSMUSG00000051343	4	97
GO:0043203	axon hillock	0.206628	0.428367	ENSMUSG00000032532	1	9
GO:0038092	nodal signaling pathway	0.206628	0.428367	ENSMUSG00000026124	1	9
GO:0048671	negative regulation of collateral sprouting	0.206628	0.428367	ENSMUSG00000001627	1	9
GO:0000012	single strand break repair	0.206628	0.428367	ENSMUSG00000021694	1	9
GO:0140052	cellular response to oxidised low-density lipoprotein particle stimulus	0.206628	0.428367	ENSMUSG00000039005	1	9
GO:0004000	adenosine deaminase activity	0.206628	0.428367	ENSMUSG00000024266	1	9
GO:0005890	sodium:potassium-exchanging ATPase complex	0.206628	0.428367	ENSMUSG00000041329	1	9
GO:0045617	negative regulation of keratinocyte differentiation	0.206628	0.428367	ENSMUSG00000037279	1	9
GO:0061676	importin-alpha family protein binding	0.206628	0.428367	ENSMUSG00000042699	1	9
GO:0030853	negative regulation of granulocyte differentiation	0.206628	0.428367	ENSMUSG00000036896	1	9
GO:0061549	sympathetic ganglion development	0.206628	0.428367	ENSMUSG00000007989	1	9
GO:0045927	positive regulation of growth	0.206628	0.428367	ENSMUSG00000010051	1	9
GO:1900227	positive regulation of NLRP3 inflammasome complex assembly	0.206628	0.428367	ENSMUSG00000039005	1	9
GO:0003958	NADPH-hemoprotein reductase activity	0.206628	0.428367	ENSMUSG00000020826	1	9
GO:0035773	insulin secretion involved in cellular response to glucose stimulus	0.206628	0.428367	ENSMUSG00000051343	1	9
GO:0030836	positive regulation of actin filament depolymerization	0.206628	0.428367	ENSMUSG00000116165	1	9
GO:0060346	bone trabecula formation	0.206628	0.428367	ENSMUSG00000031548	1	9
GO:0016051	carbohydrate biosynthetic process	0.206628	0.428367	ENSMUSG00000028334	1	9
GO:0035095	behavioral response to nicotine	0.206628	0.428367	ENSMUSG00000041189	1	9
GO:0070474	positive regulation of uterine smooth muscle contraction	0.206628	0.428367	ENSMUSG00000030043	1	9
GO:0010888	negative regulation of lipid storage	0.206628	0.428367	ENSMUSG00000024030	1	9
GO:0046322	negative regulation of fatty acid oxidation	0.206628	0.428367	ENSMUSG00000000567	1	9
GO:0031340	positive regulation of vesicle fusion	0.206628	0.428367	ENSMUSG00000032231	1	9
GO:0044331	cell-cell adhesion mediated by cadherin	0.206628	0.428367	ENSMUSG00000034918	1	9
GO:0005980	glycogen catabolic process	0.206628	0.428367	ENSMUSG00000047963	1	9
GO:0005172	vascular endothelial growth factor receptor binding	0.206628	0.428367	ENSMUSG00000031465	1	9
GO:0042596	fear response	0.206628	0.428367	ENSMUSG00000033717	1	9
GO:1900747	negative regulation of vascular endothelial growth factor signaling pathway	0.206628	0.428367	ENSMUSG00000022114	1	9
GO:0002456	T cell mediated immunity	0.206628	0.428367	ENSMUSG00000028217	1	9
GO:0034379	very-low-density lipoprotein particle assembly	0.206628	0.428367	ENSMUSG00000026600	1	9
GO:0048644	muscle organ morphogenesis	0.206628	0.428367	ENSMUSG00000068079	1	9
GO:1904153	negative regulation of retrograde protein transport, ER to cytosol	0.206628	0.428367	ENSMUSG00000046404	1	9
GO:0060136	embryonic process involved in female pregnancy	0.206628	0.428367	ENSMUSG00000039910	1	9
GO:0033116	endoplasmic reticulum-Golgi intermediate compartment membrane	0.206628	0.428367	ENSMUSG00000028517	1	9
GO:0001667	ameboidal-type cell migration	0.206628	0.428367	ENSMUSG00000021994	1	9
GO:1904948	midbrain dopaminergic neuron differentiation	0.206628	0.428367	ENSMUSG00000021994	1	9
GO:0021984	adenohypophysis development	0.206628	0.428367	ENSMUSG00000022528	1	9
GO:0016651	oxidoreductase activity, acting on NAD(P)H	0.206628	0.428367	ENSMUSG00000021764	1	9
GO:0001738	morphogenesis of a polarized epithelium	0.206628	0.428367	ENSMUSG00000015647	1	9
GO:0030212	hyaluronan metabolic process	0.206628	0.428367	ENSMUSG00000010051	1	9
GO:2000969	positive regulation of AMPA receptor activity	0.206628	0.428367	ENSMUSG00000045730	1	9
GO:0042058	regulation of epidermal growth factor receptor signaling pathway	0.206628	0.428367	ENSMUSG00000031841	1	9
GO:0004415	hyalurononglucosaminidase activity	0.206628	0.428367	ENSMUSG00000010051	1	9
GO:0086009	membrane repolarization	0.206628	0.428367	ENSMUSG00000041329	1	9
GO:0042487	regulation of odontogenesis of dentin-containing tooth	0.206628	0.428367	ENSMUSG00000071847	1	9
GO:0072594	establishment of protein localization to organelle	0.206628	0.428367	ENSMUSG00000041247	1	9
GO:2000562	negative regulation of CD4-positive, alpha-beta T cell proliferation	0.206628	0.428367	ENSMUSG00000021125	1	9
GO:0046790	virion binding	0.206628	0.428367	ENSMUSG00000032231	1	9
GO:0070782	phosphatidylserine exposure on apoptotic cell surface	0.206628	0.428367	ENSMUSG00000051951	1	9
GO:0016049	cell growth	0.206628	0.428367	ENSMUSG00000039913	1	9
GO:0097264	self proteolysis	0.206628	0.428367	ENSMUSG00000021190	1	9
GO:0035814	negative regulation of renal sodium excretion	0.206628	0.428367	ENSMUSG00000039321	1	9
GO:1900407	regulation of cellular response to oxidative stress	0.206628	0.428367	ENSMUSG00000027737	1	9
GO:0002070	epithelial cell maturation	0.206628	0.428367	ENSMUSG00000031870	1	9
GO:0003416	endochondral bone growth	0.206628	0.428367	ENSMUSG00000031849	1	9
GO:0003208	cardiac ventricle morphogenesis	0.206628	0.428367	ENSMUSG00000019789	1	9
GO:0010594	regulation of endothelial cell migration	0.206628	0.428367	ENSMUSG00000022505	1	9
GO:0031017	exocrine pancreas development	0.206628	0.428367	ENSMUSG00000028173	1	9
GO:0019215	intermediate filament binding	0.206628	0.428367	ENSMUSG00000034282	1	9
GO:0048016	inositol phosphate-mediated signaling	0.206628	0.428367	ENSMUSG00000028635	1	9
GO:0008430	selenium binding	0.206628	0.428367	ENSMUSG00000018339	1	9
GO:0031314	extrinsic component of mitochondrial inner membrane	0.206628	0.428367	ENSMUSG00000036285	1	9
GO:0033622	integrin activation	0.206628	0.428367	ENSMUSG00000024353	1	9
GO:0015670	carbon dioxide transport	0.206628	0.428367	ENSMUSG00000000805	1	9
GO:0061827	sperm head	0.206628	0.428367	ENSMUSG00000030043	1	9
GO:0055015	ventricular cardiac muscle cell development	0.206628	0.428367	ENSMUSG00000019789	1	9
GO:0140036	ubiquitin-dependent protein binding	0.206628	0.428367	ENSMUSG00000005986	1	9
GO:0050650	chondroitin sulfate proteoglycan biosynthetic process	0.206628	0.428367	ENSMUSG00000030657	1	9
GO:0023035	CD40 signaling pathway	0.206628	0.428367	ENSMUSG00000031132	1	9
GO:0099054	presynapse assembly	0.206628	0.428367	ENSMUSG00000031217	1	9
GO:2001046	positive regulation of integrin-mediated signaling pathway	0.206628	0.428367	ENSMUSG00000022505	1	9
GO:0010870	-	0.206628	0.428367	ENSMUSG00000055170	1	9
GO:0046010	positive regulation of circadian sleep/wake cycle, non-REM sleep	0.206628	0.428367	ENSMUSG00000039942	1	9
GO:2000048	negative regulation of cell-cell adhesion mediated by cadherin	0.206628	0.428367	ENSMUSG00000045394	1	9
GO:0045047	protein targeting to ER	0.206628	0.428367	ENSMUSG00000009549	1	9
GO:0002862	negative regulation of inflammatory response to antigenic stimulus	0.206628	0.428367	ENSMUSG00000042808	1	9
GO:0043922	negative regulation by host of viral transcription	0.206628	0.428367	ENSMUSG00000032015	1	9
GO:0031996	thioesterase binding	0.206628	0.428367	ENSMUSG00000033717	1	9
GO:0002090	regulation of receptor internalization	0.206628	0.428367	ENSMUSG00000028488	1	9
GO:1902093	positive regulation of flagellated sperm motility	0.206628	0.428367	ENSMUSG00000030043	1	9
GO:0097512	cardiac myofibril	0.206628	0.428367	ENSMUSG00000004951	1	9
GO:0097431	mitotic spindle pole	0.20727	0.428367	ENSMUSG00000041133|ENSMUSG00000002055	2	35
GO:0045740	positive regulation of DNA replication	0.20727	0.428367	ENSMUSG00000042699|ENSMUSG00000027447	2	35
GO:0015030	Cajal body	0.20727	0.428367	ENSMUSG00000033983|ENSMUSG00000072980	2	35
GO:0003755	peptidyl-prolyl cis-trans isomerase activity	0.20727	0.428367	ENSMUSG00000024007|ENSMUSG00000003355	2	35
GO:0007026	negative regulation of microtubule depolymerization	0.20727	0.428367	ENSMUSG00000052727|ENSMUSG00000025104	2	35
GO:0035116	embryonic hindlimb morphogenesis	0.20727	0.428367	ENSMUSG00000048387|ENSMUSG00000055653	2	35
GO:0035249	synaptic transmission, glutamatergic	0.20727	0.428367	ENSMUSG00000008153|ENSMUSG00000045730	2	35
GO:0032543	mitochondrial translation	0.20727	0.428367	ENSMUSG00000036285|ENSMUSG00000019863	2	35
GO:0030017	sarcomere	0.20727	0.428367	ENSMUSG00000025172|ENSMUSG00000041671	2	35
GO:0050905	neuromuscular process	0.20727	0.428367	ENSMUSG00000024831|ENSMUSG00000031849	2	35
GO:0016746	transferase activity, transferring acyl groups	0.209417	0.432192	ENSMUSG00000039092|ENSMUSG00000038732|ENSMUSG00000027134|ENSMUSG00000033192|ENSMUSG00000021608|ENSMUSG00000026600	6	168
GO:0008234	cysteine-type peptidase activity	0.209608	0.432192	ENSMUSG00000035547|ENSMUSG00000043415|ENSMUSG00000046404|ENSMUSG00000021190|ENSMUSG00000020020	5	133
GO:0060348	bone development	0.209663	0.432192	ENSMUSG00000042734|ENSMUSG00000039942|ENSMUSG00000028019	3	66
GO:0007409	axonogenesis	0.210348	0.433326	ENSMUSG00000041730|ENSMUSG00000021994|ENSMUSG00000052727|ENSMUSG00000032532	4	99
GO:0007015	actin filament organization	0.213691	0.433727	ENSMUSG00000033590|ENSMUSG00000022075|ENSMUSG00000054364|ENSMUSG00000022505|ENSMUSG00000054855	5	134
GO:0042552	myelination	0.215626	0.433727	ENSMUSG00000021003|ENSMUSG00000032854|ENSMUSG00000031425	3	67
GO:0001837	epithelial to mesenchymal transition	0.215692	0.433727	ENSMUSG00000015957|ENSMUSG00000000567	2	36
GO:0050873	brown fat cell differentiation	0.215692	0.433727	ENSMUSG00000039208|ENSMUSG00000045730	2	36
GO:0072593	reactive oxygen species metabolic process	0.215692	0.433727	ENSMUSG00000019997|ENSMUSG00000021764	2	36
GO:0030833	regulation of actin filament polymerization	0.215692	0.433727	ENSMUSG00000031827|ENSMUSG00000038827	2	36
GO:0033138	positive regulation of peptidyl-serine phosphorylation	0.219964	0.433727	ENSMUSG00000021994|ENSMUSG00000036923|ENSMUSG00000022114|ENSMUSG00000074121	4	101
GO:0007417	central nervous system development	0.219964	0.433727	ENSMUSG00000007872|ENSMUSG00000039910|ENSMUSG00000007594|ENSMUSG00000000567	4	101
GO:0045893	positive regulation of transcription, DNA-templated	0.220546	0.433727	ENSMUSG00000000303|ENSMUSG00000031548|ENSMUSG00000000567|ENSMUSG00000048001|ENSMUSG00000036856|ENSMUSG00000020542|ENSMUSG00000016087|ENSMUSG00000037279|ENSMUSG00000021974|ENSMUSG00000015957|ENSMUSG00000033006|ENSMUSG00000055170|ENSMUSG00000029359|ENSMUSG00000030110|ENSMUSG00000022528|ENSMUSG00000021994|ENSMUSG00000039910|ENSMUSG00000031870	18	624
GO:0022008	neurogenesis	0.221624	0.433727	ENSMUSG00000021994|ENSMUSG00000067879|ENSMUSG00000053398	3	68
GO:0008542	visual learning	0.221624	0.433727	ENSMUSG00000027737|ENSMUSG00000022489|ENSMUSG00000032532	3	68
GO:0005215	transporter activity	0.221624	0.433727	ENSMUSG00000026205|ENSMUSG00000024737|ENSMUSG00000020829	3	68
GO:0034220	ion transmembrane transport	0.221624	0.433727	ENSMUSG00000009246|ENSMUSG00000041189|ENSMUSG00000020159	3	68
GO:0001764	neuron migration	0.221933	0.433727	ENSMUSG00000060534|ENSMUSG00000079036|ENSMUSG00000041730|ENSMUSG00000032532|ENSMUSG00000007989	5	136
GO:0005802	trans-Golgi network	0.223495	0.433727	ENSMUSG00000000303|ENSMUSG00000000805|ENSMUSG00000028173|ENSMUSG00000042751|ENSMUSG00000046519|ENSMUSG00000028517|ENSMUSG00000040605	7	208
GO:0009058	biosynthetic process	0.224144	0.433727	ENSMUSG00000039092|ENSMUSG00000042751	2	37
GO:0071526	semaphorin-plexin signaling pathway	0.224144	0.433727	ENSMUSG00000038264|ENSMUSG00000000627	2	37
GO:0051924	regulation of calcium ion transport	0.224144	0.433727	ENSMUSG00000020907|ENSMUSG00000045730	2	37
GO:0008138	protein tyrosine/serine/threonine phosphatase activity	0.224144	0.433727	ENSMUSG00000027368|ENSMUSG00000039661	2	37
GO:0004180	carboxypeptidase activity	0.224144	0.433727	ENSMUSG00000061119|ENSMUSG00000015405	2	37
GO:0015459	potassium channel regulator activity	0.224144	0.433727	ENSMUSG00000045730|ENSMUSG00000054934	2	37
GO:0048008	platelet-derived growth factor receptor signaling pathway	0.224144	0.433727	ENSMUSG00000038393|ENSMUSG00000028019	2	37
GO:0060079	excitatory postsynaptic potential	0.224144	0.433727	ENSMUSG00000022619|ENSMUSG00000045730	2	37
GO:0007158	neuron cell-cell adhesion	0.224785	0.433727	ENSMUSG00000030110	1	10
GO:0045542	positive regulation of cholesterol biosynthetic process	0.224785	0.433727	ENSMUSG00000024030	1	10
GO:0009100	glycoprotein metabolic process	0.224785	0.433727	ENSMUSG00000025220	1	10
GO:0010745	negative regulation of macrophage derived foam cell differentiation	0.224785	0.433727	ENSMUSG00000024030	1	10
GO:0009950	dorsal/ventral axis specification	0.224785	0.433727	ENSMUSG00000031548	1	10
GO:0009913	epidermal cell differentiation	0.224785	0.433727	ENSMUSG00000037279	1	10
GO:0016303	1-phosphatidylinositol-3-kinase activity	0.224785	0.433727	ENSMUSG00000020573	1	10
GO:0033689	negative regulation of osteoblast proliferation	0.224785	0.433727	ENSMUSG00000031548	1	10
GO:1902176	negative regulation of oxidative stress-induced intrinsic apoptotic signaling pathway	0.224785	0.433727	ENSMUSG00000004951	1	10
GO:0140042	lipid droplet formation	0.224785	0.433727	ENSMUSG00000033847	1	10
GO:0048708	astrocyte differentiation	0.224785	0.433727	ENSMUSG00000048001	1	10
GO:0000050	urea cycle	0.224785	0.433727	ENSMUSG00000021125	1	10
GO:1902742	apoptotic process involved in development	0.224785	0.433727	ENSMUSG00000051951	1	10
GO:0003417	growth plate cartilage development	0.224785	0.433727	ENSMUSG00000031849	1	10
GO:0000722	telomere maintenance via recombination	0.224785	0.433727	ENSMUSG00000007646	1	10
GO:0061371	determination of heart left/right asymmetry	0.224785	0.433727	ENSMUSG00000039910	1	10
GO:0045199	maintenance of epithelial cell apical/basal polarity	0.224785	0.433727	ENSMUSG00000015957	1	10
GO:0042053	regulation of dopamine metabolic process	0.224785	0.433727	ENSMUSG00000022489	1	10
GO:0050897	cobalt ion binding	0.224785	0.433727	ENSMUSG00000032565	1	10
GO:0006614	SRP-dependent cotranslational protein targeting to membrane	0.224785	0.433727	ENSMUSG00000009549	1	10
GO:0003143	embryonic heart tube morphogenesis	0.224785	0.433727	ENSMUSG00000022528	1	10
GO:0061626	pharyngeal arch artery morphogenesis	0.224785	0.433727	ENSMUSG00000022528	1	10
GO:0008406	gonad development	0.224785	0.433727	ENSMUSG00000048387	1	10
GO:0045717	negative regulation of fatty acid biosynthetic process	0.224785	0.433727	ENSMUSG00000032715	1	10
GO:0010941	regulation of cell death	0.224785	0.433727	ENSMUSG00000036285	1	10
GO:0051001	negative regulation of nitric-oxide synthase activity	0.224785	0.433727	ENSMUSG00000021125	1	10
GO:0030688	preribosome, small subunit precursor	0.224785	0.433727	ENSMUSG00000032977	1	10
GO:0052742	phosphatidylinositol kinase activity	0.224785	0.433727	ENSMUSG00000020573	1	10
GO:0008330	protein tyrosine/threonine phosphatase activity	0.224785	0.433727	ENSMUSG00000027368	1	10
GO:0005041	low-density lipoprotein particle receptor activity	0.224785	0.433727	ENSMUSG00000022175	1	10
GO:0006809	nitric oxide biosynthetic process	0.224785	0.433727	ENSMUSG00000020826	1	10
GO:0070257	positive regulation of mucus secretion	0.224785	0.433727	ENSMUSG00000039942	1	10
GO:0002315	marginal zone B cell differentiation	0.224785	0.433727	ENSMUSG00000028217	1	10
GO:0005068	transmembrane receptor protein tyrosine kinase adaptor activity	0.224785	0.433727	ENSMUSG00000022102	1	10
GO:0008015	blood circulation	0.224785	0.433727	ENSMUSG00000016087	1	10
GO:0032480	negative regulation of type I interferon production	0.224785	0.433727	ENSMUSG00000022126	1	10
GO:0035871	protein K11-linked deubiquitination	0.224785	0.433727	ENSMUSG00000046404	1	10
GO:0030686	90S preribosome	0.224785	0.433727	ENSMUSG00000032977	1	10
GO:0035197	siRNA binding	0.224785	0.433727	ENSMUSG00000042699	1	10
GO:0007617	mating behavior	0.224785	0.433727	ENSMUSG00000022619	1	10
GO:0060484	lung-associated mesenchyme development	0.224785	0.433727	ENSMUSG00000021974	1	10
GO:0016070	RNA metabolic process	0.224785	0.433727	ENSMUSG00000060152	1	10
GO:0003014	renal system process	0.224785	0.433727	ENSMUSG00000021190	1	10
GO:0044794	positive regulation by host of viral process	0.224785	0.433727	ENSMUSG00000055170	1	10
GO:0045926	negative regulation of growth	0.224785	0.433727	ENSMUSG00000055653	1	10
GO:0019911	structural constituent of myelin sheath	0.224785	0.433727	ENSMUSG00000031425	1	10
GO:0033204	ribonuclease P RNA binding	0.224785	0.433727	ENSMUSG00000060152	1	10
GO:0035331	negative regulation of hippo signaling	0.224785	0.433727	ENSMUSG00000036459	1	10
GO:0032592	integral component of mitochondrial membrane	0.224785	0.433727	ENSMUSG00000000959	1	10
GO:0010996	response to auditory stimulus	0.224785	0.433727	ENSMUSG00000030043	1	10
GO:0045654	positive regulation of megakaryocyte differentiation	0.224785	0.433727	ENSMUSG00000029359	1	10
GO:0035240	dopamine binding	0.224785	0.433727	ENSMUSG00000045730	1	10
GO:0034109	homotypic cell-cell adhesion	0.224785	0.433727	ENSMUSG00000028517	1	10
GO:0097197	tetraspanin-enriched microdomain	0.224785	0.433727	ENSMUSG00000037031	1	10
GO:0010828	positive regulation of glucose transmembrane transport	0.224785	0.433727	ENSMUSG00000014351	1	10
GO:2000727	positive regulation of cardiac muscle cell differentiation	0.224785	0.433727	ENSMUSG00000020542	1	10
GO:0004983	neuropeptide Y receptor activity	0.224785	0.433727	ENSMUSG00000048337	1	10
GO:0090009	primitive streak formation	0.224785	0.433727	ENSMUSG00000021994	1	10
GO:0019732	antifungal humoral response	0.224785	0.433727	ENSMUSG00000032496	1	10
GO:0002639	positive regulation of immunoglobulin production	0.224785	0.433727	ENSMUSG00000020383	1	10
GO:0005391	sodium:potassium-exchanging ATPase activity	0.224785	0.433727	ENSMUSG00000041329	1	10
GO:0061037	negative regulation of cartilage development	0.224785	0.433727	ENSMUSG00000027004	1	10
GO:0050544	arachidonic acid binding	0.224785	0.433727	ENSMUSG00000056054	1	10
GO:0070851	growth factor receptor binding	0.224785	0.433727	ENSMUSG00000028019	1	10
GO:0006283	transcription-coupled nucleotide-excision repair	0.224785	0.433727	ENSMUSG00000021694	1	10
GO:0050764	regulation of phagocytosis	0.224785	0.433727	ENSMUSG00000028874	1	10
GO:0071467	cellular response to pH	0.224785	0.433727	ENSMUSG00000010051	1	10
GO:0032432	actin filament bundle	0.224785	0.433727	ENSMUSG00000036718	1	10
GO:2000774	positive regulation of cellular senescence	0.224785	0.433727	ENSMUSG00000021125	1	10
GO:0031464	Cul4A-RING E3 ubiquitin ligase complex	0.224785	0.433727	ENSMUSG00000021694	1	10
GO:2000001	regulation of DNA damage checkpoint	0.224785	0.433727	ENSMUSG00000016984	1	10
GO:0030681	multimeric ribonuclease P complex	0.224785	0.433727	ENSMUSG00000060152	1	10
GO:0045955	negative regulation of calcium ion-dependent exocytosis	0.224785	0.433727	ENSMUSG00000033717	1	10
GO:0051428	peptide hormone receptor binding	0.224785	0.433727	ENSMUSG00000032532	1	10
GO:0005923	bicellular tight junction	0.226089	0.435922	ENSMUSG00000018569|ENSMUSG00000055976|ENSMUSG00000047109|ENSMUSG00000045394|ENSMUSG00000036718	5	137
GO:0034599	cellular response to oxidative stress	0.227655	0.438541	ENSMUSG00000027737|ENSMUSG00000032940|ENSMUSG00000041671	3	69
GO:0008017	microtubule binding	0.227723	0.438541	ENSMUSG00000056054|ENSMUSG00000002055|ENSMUSG00000052727|ENSMUSG00000035121|ENSMUSG00000067878|ENSMUSG00000025104|ENSMUSG00000063146|ENSMUSG00000020668	8	246
GO:0051276	chromosome organization	0.23262	0.443868	ENSMUSG00000032565|ENSMUSG00000041133	2	38
GO:0035255	ionotropic glutamate receptor binding	0.23262	0.443868	ENSMUSG00000036902|ENSMUSG00000045730	2	38
GO:0051721	protein phosphatase 2A binding	0.23262	0.443868	ENSMUSG00000062127|ENSMUSG00000045730	2	38
GO:0046676	negative regulation of insulin secretion	0.23262	0.443868	ENSMUSG00000033717|ENSMUSG00000031548	2	38
GO:0055072	iron ion homeostasis	0.23262	0.443868	ENSMUSG00000015652|ENSMUSG00000032496	2	38
GO:0030020	extracellular matrix structural constituent conferring tensile strength	0.23262	0.443868	ENSMUSG00000027570|ENSMUSG00000028626	2	38
GO:0033613	activating transcription factor binding	0.23262	0.443868	ENSMUSG00000028236|ENSMUSG00000075394	2	38
GO:0016235	aggresome	0.23262	0.443868	ENSMUSG00000042514|ENSMUSG00000028874	2	38
GO:0001701	in utero embryonic development	0.233106	0.443868	ENSMUSG00000000303|ENSMUSG00000069763|ENSMUSG00000003436|ENSMUSG00000079036|ENSMUSG00000033006|ENSMUSG00000039910|ENSMUSG00000005973|ENSMUSG00000022528|ENSMUSG00000031616	9	285
GO:0006469	negative regulation of protein kinase activity	0.233718	0.443868	ENSMUSG00000046442|ENSMUSG00000004951|ENSMUSG00000032715	3	70
GO:0006874	cellular calcium ion homeostasis	0.234598	0.443868	ENSMUSG00000028635|ENSMUSG00000062478|ENSMUSG00000036251|ENSMUSG00000033208	4	104
GO:0050821	protein stabilization	0.235083	0.443868	ENSMUSG00000028699|ENSMUSG00000030847|ENSMUSG00000029359|ENSMUSG00000042215|ENSMUSG00000041329|ENSMUSG00000028517	6	175
GO:0008152	metabolic process	0.235083	0.443868	ENSMUSG00000010051|ENSMUSG00000021003|ENSMUSG00000035121|ENSMUSG00000025220|ENSMUSG00000045594|ENSMUSG00000019810	6	175
GO:0004721	phosphoprotein phosphatase activity	0.238694	0.443868	ENSMUSG00000116165|ENSMUSG00000002228|ENSMUSG00000027368|ENSMUSG00000046442|ENSMUSG00000039661	5	140
GO:0098982	GABA-ergic synapse	0.239528	0.443868	ENSMUSG00000008153|ENSMUSG00000033717|ENSMUSG00000060275|ENSMUSG00000031841	4	105
GO:0001889	liver development	0.239808	0.443868	ENSMUSG00000022528|ENSMUSG00000039910|ENSMUSG00000026124	3	71
GO:0030433	ubiquitin-dependent ERAD pathway	0.239808	0.443868	ENSMUSG00000032437|ENSMUSG00000014905|ENSMUSG00000046404	3	71
GO:0005230	extracellular ligand-gated ion channel activity	0.241116	0.443868	ENSMUSG00000041189|ENSMUSG00000020159	2	39
GO:0006289	nucleotide-excision repair	0.241116	0.443868	ENSMUSG00000035121|ENSMUSG00000021694	2	39
GO:0008528	G protein-coupled peptide receptor activity	0.241116	0.443868	ENSMUSG00000039321|ENSMUSG00000060735	2	39
GO:0007492	endoderm development	0.241116	0.443868	ENSMUSG00000031465|ENSMUSG00000026124	2	39
GO:0007257	activation of JUN kinase activity	0.241116	0.443868	ENSMUSG00000031132|ENSMUSG00000021994	2	39
GO:0005977	glycogen metabolic process	0.241116	0.443868	ENSMUSG00000022490|ENSMUSG00000047963	2	39
GO:0046425	regulation of receptor signaling pathway via JAK-STAT	0.242527	0.443868	ENSMUSG00000022528	1	11
GO:0042267	natural killer cell mediated cytotoxicity	0.242527	0.443868	ENSMUSG00000039232	1	11
GO:0004526	ribonuclease P activity	0.242527	0.443868	ENSMUSG00000060152	1	11
GO:0009435	NAD biosynthetic process	0.242527	0.443868	ENSMUSG00000042751	1	11
GO:0042759	long-chain fatty acid biosynthetic process	0.242527	0.443868	ENSMUSG00000031425	1	11
GO:0042588	zymogen granule	0.242527	0.443868	ENSMUSG00000019066	1	11
GO:0035067	negative regulation of histone acetylation	0.242527	0.443868	ENSMUSG00000028236	1	11
GO:0003906	DNA-(apurinic or apyrimidinic site) endonuclease activity	0.242527	0.443868	ENSMUSG00000035121	1	11
GO:0097157	pre-mRNA intronic binding	0.242527	0.443868	ENSMUSG00000000567	1	11
GO:0030206	chondroitin sulfate biosynthetic process	0.242527	0.443868	ENSMUSG00000030657	1	11
GO:0019363	pyridine nucleotide biosynthetic process	0.242527	0.443868	ENSMUSG00000042751	1	11
GO:2001214	positive regulation of vasculogenesis	0.242527	0.443868	ENSMUSG00000069763	1	11
GO:0046641	positive regulation of alpha-beta T cell proliferation	0.242527	0.443868	ENSMUSG00000032093	1	11
GO:0097435	supramolecular fiber organization	0.242527	0.443868	ENSMUSG00000027447	1	11
GO:0072006	nephron development	0.242527	0.443868	ENSMUSG00000036856	1	11
GO:0001730	2'-5'-oligoadenylate synthetase activity	0.242527	0.443868	ENSMUSG00000041827	1	11
GO:0032367	intracellular cholesterol transport	0.242527	0.443868	ENSMUSG00000024030	1	11
GO:0060294	cilium movement involved in cell motility	0.242527	0.443868	ENSMUSG00000043020	1	11
GO:0045760	positive regulation of action potential	0.242527	0.443868	ENSMUSG00000030043	1	11
GO:0032099	negative regulation of appetite	0.242527	0.443868	ENSMUSG00000032532	1	11
GO:0051561	positive regulation of mitochondrial calcium ion concentration	0.242527	0.443868	ENSMUSG00000021973	1	11
GO:0060586	multicellular organismal iron ion homeostasis	0.242527	0.443868	ENSMUSG00000062202	1	11
GO:0008235	metalloexopeptidase activity	0.242527	0.443868	ENSMUSG00000032565	1	11
GO:1901799	negative regulation of proteasomal protein catabolic process	0.242527	0.443868	ENSMUSG00000041247	1	11
GO:0015464	acetylcholine receptor activity	0.242527	0.443868	ENSMUSG00000041189	1	11
GO:1904058	positive regulation of sensory perception of pain	0.242527	0.443868	ENSMUSG00000032532	1	11
GO:0016600	flotillin complex	0.242527	0.443868	ENSMUSG00000000303	1	11
GO:0097484	dendrite extension	0.242527	0.443868	ENSMUSG00000028488	1	11
GO:0036376	sodium ion export across plasma membrane	0.242527	0.443868	ENSMUSG00000041329	1	11
GO:0060174	limb bud formation	0.242527	0.443868	ENSMUSG00000000567	1	11
GO:1990440	positive regulation of transcription from RNA polymerase II promoter in response to endoplasmic reticulum stress	0.242527	0.443868	ENSMUSG00000026628	1	11
GO:0003170	heart valve development	0.242527	0.443868	ENSMUSG00000000567	1	11
GO:0009312	oligosaccharide biosynthetic process	0.242527	0.443868	ENSMUSG00000031749	1	11
GO:0006171	cAMP biosynthetic process	0.242527	0.443868	ENSMUSG00000021536	1	11
GO:0097028	dendritic cell differentiation	0.242527	0.443868	ENSMUSG00000031132	1	11
GO:0048019	receptor antagonist activity	0.242527	0.443868	ENSMUSG00000031465	1	11
GO:2000343	positive regulation of chemokine (C-X-C motif) ligand 2 production	0.242527	0.443868	ENSMUSG00000039005	1	11
GO:0050072	m7G(5')pppN diphosphatase activity	0.242527	0.443868	ENSMUSG00000032565	1	11
GO:0031642	negative regulation of myelination	0.242527	0.443868	ENSMUSG00000055170	1	11
GO:0031404	chloride ion binding	0.242527	0.443868	ENSMUSG00000032565	1	11
GO:0000791	euchromatin	0.242527	0.443868	ENSMUSG00000025172	1	11
GO:0032330	regulation of chondrocyte differentiation	0.242527	0.443868	ENSMUSG00000019997	1	11
GO:0048660	regulation of smooth muscle cell proliferation	0.242527	0.443868	ENSMUSG00000030043	1	11
GO:0033700	phospholipid efflux	0.242527	0.443868	ENSMUSG00000024030	1	11
GO:0032060	bleb assembly	0.242527	0.443868	ENSMUSG00000022505	1	11
GO:1905168	positive regulation of double-strand break repair via homologous recombination	0.242527	0.443868	ENSMUSG00000047757	1	11
GO:0006112	energy reserve metabolic process	0.242527	0.443868	ENSMUSG00000033208	1	11
GO:0060020	Bergmann glial cell differentiation	0.242527	0.443868	ENSMUSG00000028517	1	11
GO:0060700	regulation of ribonuclease activity	0.242527	0.443868	ENSMUSG00000041827	1	11
GO:0001771	immunological synapse formation	0.242527	0.443868	ENSMUSG00000037202	1	11
GO:0032680	regulation of tumor necrosis factor production	0.242527	0.443868	ENSMUSG00000032496	1	11
GO:0042633	hair cycle	0.242527	0.443868	ENSMUSG00000033006	1	11
GO:0050687	negative regulation of defense response to virus	0.242527	0.443868	ENSMUSG00000039899	1	11
GO:0070578	RISC-loading complex	0.242527	0.443868	ENSMUSG00000042699	1	11
GO:0045603	positive regulation of endothelial cell differentiation	0.242527	0.443868	ENSMUSG00000069763	1	11
GO:0060840	artery development	0.242527	0.443868	ENSMUSG00000019789	1	11
GO:0006516	glycoprotein catabolic process	0.242527	0.443868	ENSMUSG00000032437	1	11
GO:0022414	reproductive process	0.242527	0.443868	ENSMUSG00000033420	1	11
GO:0008239	dipeptidyl-peptidase activity	0.242527	0.443868	ENSMUSG00000061119	1	11
GO:0038180	nerve growth factor signaling pathway	0.242527	0.443868	ENSMUSG00000074121	1	11
GO:0060253	negative regulation of glial cell proliferation	0.242527	0.443868	ENSMUSG00000022528	1	11
GO:0071356	cellular response to tumor necrosis factor	0.244481	0.447072	ENSMUSG00000022126|ENSMUSG00000031548|ENSMUSG00000042699|ENSMUSG00000024803	4	106
GO:0006417	regulation of translation	0.247201	0.451787	ENSMUSG00000043410|ENSMUSG00000034839|ENSMUSG00000042699|ENSMUSG00000072437|ENSMUSG00000093661	5	142
GO:0010467	gene expression	0.249624	0.453872	ENSMUSG00000026824|ENSMUSG00000031465	2	40
GO:0014911	positive regulation of smooth muscle cell migration	0.249624	0.453872	ENSMUSG00000039942|ENSMUSG00000031870	2	40
GO:0051607	defense response to virus	0.250167	0.453872	ENSMUSG00000041827|ENSMUSG00000030247|ENSMUSG00000056130|ENSMUSG00000037202|ENSMUSG00000022126|ENSMUSG00000055170	6	179
GO:0008021	synaptic vesicle	0.253981	0.453872	ENSMUSG00000033595|ENSMUSG00000019066|ENSMUSG00000074121|ENSMUSG00000039232|ENSMUSG00000020668|ENSMUSG00000025170	6	180
GO:0005789	endoplasmic reticulum membrane	0.258054	0.453872	ENSMUSG00000028165|ENSMUSG00000028173|ENSMUSG00000028236|ENSMUSG00000050370|ENSMUSG00000032059|ENSMUSG00000039714|ENSMUSG00000033192|ENSMUSG00000022769|ENSMUSG00000028517|ENSMUSG00000033847|ENSMUSG00000026600	11	370
GO:0006890	retrograde vesicle-mediated transport, Golgi to endoplasmic reticulum	0.258141	0.453872	ENSMUSG00000028517|ENSMUSG00000046519	2	41
GO:0004857	enzyme inhibitor activity	0.258141	0.453872	ENSMUSG00000020044|ENSMUSG00000038393	2	41
GO:0060976	coronary vasculature development	0.258141	0.453872	ENSMUSG00000026124|ENSMUSG00000055653	2	41
GO:0060173	limb development	0.258141	0.453872	ENSMUSG00000027737|ENSMUSG00000031849	2	41
GO:0008375	acetylglucosaminyltransferase activity	0.258141	0.453872	ENSMUSG00000030657|ENSMUSG00000025158	2	41
GO:0032154	cleavage furrow	0.258141	0.453872	ENSMUSG00000116165|ENSMUSG00000054364	2	41
GO:0043491	protein kinase B signaling	0.258141	0.453872	ENSMUSG00000069763|ENSMUSG00000000567	2	41
GO:0001965	G-protein alpha-subunit binding	0.258141	0.453872	ENSMUSG00000043301|ENSMUSG00000045730	2	41
GO:0045071	negative regulation of viral genome replication	0.258141	0.453872	ENSMUSG00000041827|ENSMUSG00000032496	2	41
GO:0001932	regulation of protein phosphorylation	0.258229	0.453872	ENSMUSG00000004951|ENSMUSG00000021764|ENSMUSG00000020573	3	74
GO:0071456	cellular response to hypoxia	0.258229	0.453872	ENSMUSG00000025473|ENSMUSG00000071984|ENSMUSG00000045730	3	74
GO:0001649	osteoblast differentiation	0.258229	0.453872	ENSMUSG00000021943|ENSMUSG00000015957|ENSMUSG00000021974	3	74
GO:0031398	positive regulation of protein ubiquitination	0.258229	0.453872	ENSMUSG00000038984|ENSMUSG00000039187|ENSMUSG00000045730	3	74
GO:0035556	intracellular signal transduction	0.259105	0.453872	ENSMUSG00000047654|ENSMUSG00000039954|ENSMUSG00000021536|ENSMUSG00000025170|ENSMUSG00000022490|ENSMUSG00000020937|ENSMUSG00000068335|ENSMUSG00000004951|ENSMUSG00000021108|ENSMUSG00000034330|ENSMUSG00000019997|ENSMUSG00000060275	12	409
GO:0030851	granulocyte differentiation	0.259863	0.453872	ENSMUSG00000039910	1	12
GO:0004016	adenylate cyclase activity	0.259863	0.453872	ENSMUSG00000021536	1	12
GO:0033628	regulation of cell adhesion mediated by integrin	0.259863	0.453872	ENSMUSG00000029359	1	12
GO:1900272	negative regulation of long-term synaptic potentiation	0.259863	0.453872	ENSMUSG00000052336	1	12
GO:0070286	axonemal dynein complex assembly	0.259863	0.453872	ENSMUSG00000031831	1	12
GO:0017017	MAP kinase tyrosine/serine/threonine phosphatase activity	0.259863	0.453872	ENSMUSG00000027368	1	12
GO:0042246	tissue regeneration	0.259863	0.453872	ENSMUSG00000042485	1	12
GO:0007143	female meiotic nuclear division	0.259863	0.453872	ENSMUSG00000037159	1	12
GO:0043596	nuclear replication fork	0.259863	0.453872	ENSMUSG00000016984	1	12
GO:0005078	MAP-kinase scaffold activity	0.259863	0.453872	ENSMUSG00000022619	1	12
GO:0045576	mast cell activation	0.259863	0.453872	ENSMUSG00000039005	1	12
GO:0035721	intraciliary retrograde transport	0.259863	0.453872	ENSMUSG00000032514	1	12
GO:0101005	ubiquitinyl hydrolase activity	0.259863	0.453872	ENSMUSG00000046404	1	12
GO:0080111	DNA demethylation	0.259863	0.453872	ENSMUSG00000079036	1	12
GO:0099170	postsynaptic modulation of chemical synaptic transmission	0.259863	0.453872	ENSMUSG00000060534	1	12
GO:0060068	vagina development	0.259863	0.453872	ENSMUSG00000021994	1	12
GO:0000137	Golgi cis cisterna	0.259863	0.453872	ENSMUSG00000030657	1	12
GO:0060124	positive regulation of growth hormone secretion	0.259863	0.453872	ENSMUSG00000025220	1	12
GO:0050848	regulation of calcium-mediated signaling	0.259863	0.453872	ENSMUSG00000069763	1	12
GO:0043517	positive regulation of DNA damage response, signal transduction by p53 class mediator	0.259863	0.453872	ENSMUSG00000024803	1	12
GO:2000781	positive regulation of double-strand break repair	0.259863	0.453872	ENSMUSG00000032565	1	12
GO:1902043	positive regulation of extrinsic apoptotic signaling pathway via death domain receptors	0.259863	0.453872	ENSMUSG00000031548	1	12
GO:0030126	COPI vesicle coat	0.259863	0.453872	ENSMUSG00000032353	1	12
GO:0007064	mitotic sister chromatid cohesion	0.259863	0.453872	ENSMUSG00000041133	1	12
GO:0033089	positive regulation of T cell differentiation in thymus	0.259863	0.453872	ENSMUSG00000025473	1	12
GO:0043281	regulation of cysteine-type endopeptidase activity involved in apoptotic process	0.259863	0.453872	ENSMUSG00000000303	1	12
GO:0045503	dynein light chain binding	0.259863	0.453872	ENSMUSG00000043020	1	12
GO:0034375	high-density lipoprotein particle remodeling	0.259863	0.453872	ENSMUSG00000024030	1	12
GO:0036156	inner dynein arm	0.259863	0.453872	ENSMUSG00000043020	1	12
GO:0045028	G protein-coupled purinergic nucleotide receptor activity	0.259863	0.453872	ENSMUSG00000050075	1	12
GO:0002526	acute inflammatory response	0.259863	0.453872	ENSMUSG00000033717	1	12
GO:0050982	detection of mechanical stimulus	0.259863	0.453872	ENSMUSG00000048827	1	12
GO:0008250	oligosaccharyltransferase complex	0.259863	0.453872	ENSMUSG00000032437	1	12
GO:0006691	leukotriene metabolic process	0.259863	0.453872	ENSMUSG00000039005	1	12
GO:2000738	positive regulation of stem cell differentiation	0.259863	0.453872	ENSMUSG00000051397	1	12
GO:0032635	interleukin-6 production	0.259863	0.453872	ENSMUSG00000020826	1	12
GO:0002091	negative regulation of receptor internalization	0.259863	0.453872	ENSMUSG00000005986	1	12
GO:0045294	alpha-catenin binding	0.259863	0.453872	ENSMUSG00000000303	1	12
GO:0016580	Sin3 complex	0.259863	0.453872	ENSMUSG00000019789	1	12
GO:0043394	proteoglycan binding	0.259863	0.453872	ENSMUSG00000031849	1	12
GO:0050927	positive regulation of positive chemotaxis	0.259863	0.453872	ENSMUSG00000031841	1	12
GO:0007530	sex determination	0.259863	0.453872	ENSMUSG00000039910	1	12
GO:0016810	hydrolase activity, acting on carbon-nitrogen (but not peptide) bonds	0.259863	0.453872	ENSMUSG00000029413	1	12
GO:0002690	positive regulation of leukocyte chemotaxis	0.259863	0.453872	ENSMUSG00000028635	1	12
GO:0002237	response to molecule of bacterial origin	0.259863	0.453872	ENSMUSG00000051439	1	12
GO:0071318	cellular response to ATP	0.259863	0.453872	ENSMUSG00000116165	1	12
GO:0007252	I-kappaB phosphorylation	0.259863	0.453872	ENSMUSG00000039005	1	12
GO:0014049	positive regulation of glutamate secretion	0.259863	0.453872	ENSMUSG00000032532	1	12
GO:0009101	glycoprotein biosynthetic process	0.259863	0.453872	ENSMUSG00000031749	1	12
GO:0018022	peptidyl-lysine methylation	0.259863	0.453872	ENSMUSG00000080115	1	12
GO:0030021	extracellular matrix structural constituent conferring compression resistance	0.259863	0.453872	ENSMUSG00000036446	1	12
GO:0071398	cellular response to fatty acid	0.259863	0.453872	ENSMUSG00000051314	1	12
GO:0035455	response to interferon-alpha	0.259863	0.453872	ENSMUSG00000041247	1	12
GO:0070997	neuron death	0.259863	0.453872	ENSMUSG00000021764	1	12
GO:0030949	positive regulation of vascular endothelial growth factor receptor signaling pathway	0.259863	0.453872	ENSMUSG00000021974	1	12
GO:1903800	positive regulation of production of miRNAs involved in gene silencing by miRNA	0.259863	0.453872	ENSMUSG00000020542	1	12
GO:0070986	left/right axis specification	0.259863	0.453872	ENSMUSG00000039910	1	12
GO:0033210	leptin-mediated signaling pathway	0.259863	0.453872	ENSMUSG00000003206	1	12
GO:2000810	regulation of bicellular tight junction assembly	0.259863	0.453872	ENSMUSG00000021108	1	12
GO:0003676	nucleic acid binding	0.263662	0.460255	ENSMUSG00000103906|ENSMUSG00000033762|ENSMUSG00000024831|ENSMUSG00000042699|ENSMUSG00000031465|ENSMUSG00000039081|ENSMUSG00000034839|ENSMUSG00000037279|ENSMUSG00000030491|ENSMUSG00000048485|ENSMUSG00000047819|ENSMUSG00000032940|ENSMUSG00000048387|ENSMUSG00000046404|ENSMUSG00000027551|ENSMUSG00000078796|ENSMUSG00000059540|ENSMUSG00000057706|ENSMUSG00000044519|ENSMUSG00000040717|ENSMUSG00000047686|…	23	845
GO:0006486	protein glycosylation	0.264412	0.461232	ENSMUSG00000031749|ENSMUSG00000032437|ENSMUSG00000050796	3	75
GO:0031410	cytoplasmic vesicle	0.265359	0.461768	ENSMUSG00000019066|ENSMUSG00000037202|ENSMUSG00000068129|ENSMUSG00000031465|ENSMUSG00000043463|ENSMUSG00000033578|ENSMUSG00000010051|ENSMUSG00000033998|ENSMUSG00000028173|ENSMUSG00000032353|ENSMUSG00000022505|ENSMUSG00000022075|ENSMUSG00000074121|ENSMUSG00000051343|ENSMUSG00000020297|ENSMUSG00000029672|ENSMUSG00000041247|ENSMUSG00000042751|ENSMUSG00000054364|ENSMUSG00000033595|ENSMUSG00000054414|…	22	806
GO:0031623	receptor internalization	0.266662	0.461768	ENSMUSG00000044337|ENSMUSG00000030342	2	42
GO:0005876	spindle microtubule	0.266662	0.461768	ENSMUSG00000002055|ENSMUSG00000035121	2	42
GO:0005771	multivesicular body	0.266662	0.461768	ENSMUSG00000068129|ENSMUSG00000027447	2	42
GO:0045666	positive regulation of neuron differentiation	0.269567	0.461768	ENSMUSG00000055170|ENSMUSG00000052727|ENSMUSG00000008734|ENSMUSG00000028351	4	111
GO:0031072	heat shock protein binding	0.270613	0.461768	ENSMUSG00000116165|ENSMUSG00000080115|ENSMUSG00000042215	3	76
GO:0060041	retina development in camera-type eye	0.270613	0.461768	ENSMUSG00000021608|ENSMUSG00000031028|ENSMUSG00000000567	3	76
GO:0006919	activation of cysteine-type endopeptidase activity involved in apoptotic process	0.270613	0.461768	ENSMUSG00000056054|ENSMUSG00000032532|ENSMUSG00000030110	3	76
GO:0019901	protein kinase binding	0.270703	0.461768	ENSMUSG00000033717|ENSMUSG00000028488|ENSMUSG00000032715|ENSMUSG00000022619|ENSMUSG00000027863|ENSMUSG00000028874|ENSMUSG00000054364|ENSMUSG00000008734|ENSMUSG00000004951|ENSMUSG00000022075|ENSMUSG00000020826|ENSMUSG00000042377|ENSMUSG00000022114|ENSMUSG00000022505|ENSMUSG00000054855	15	531
GO:0043547	positive regulation of GTPase activity	0.273164	0.461768	ENSMUSG00000021994|ENSMUSG00000036856|ENSMUSG00000057706|ENSMUSG00000009580|ENSMUSG00000015957	5	148
GO:0007010	cytoskeleton organization	0.274639	0.461768	ENSMUSG00000036459|ENSMUSG00000032854|ENSMUSG00000000567|ENSMUSG00000039913	4	112
GO:0001662	behavioral fear response	0.275182	0.461768	ENSMUSG00000028351|ENSMUSG00000022619	2	43
GO:0002227	innate immune response in mucosa	0.275182	0.461768	ENSMUSG00000044748|ENSMUSG00000032496	2	43
GO:0045787	positive regulation of cell cycle	0.275182	0.461768	ENSMUSG00000036923|ENSMUSG00000039910	2	43
GO:0006644	phospholipid metabolic process	0.275182	0.461768	ENSMUSG00000028517|ENSMUSG00000027134	2	43
GO:0003341	cilium movement	0.275182	0.461768	ENSMUSG00000031831|ENSMUSG00000036962	2	43
GO:2001237	negative regulation of extrinsic apoptotic signaling pathway	0.275182	0.461768	ENSMUSG00000042474|ENSMUSG00000039913	2	43
GO:0005634	nucleus	0.276207	0.461768	ENSMUSG00000031262|ENSMUSG00000016087|ENSMUSG00000047757|ENSMUSG00000075394|ENSMUSG00000042699|ENSMUSG00000072980|ENSMUSG00000031465|ENSMUSG00000044337|ENSMUSG00000009580|ENSMUSG00000038393|ENSMUSG00000030847|ENSMUSG00000051397|ENSMUSG00000029359|ENSMUSG00000004951|ENSMUSG00000063146|ENSMUSG00000007646|ENSMUSG00000021569|ENSMUSG00000032715|ENSMUSG00000026816|ENSMUSG00000028236|ENSMUSG00000021694|…	142	5784
GO:0007263	nitric oxide mediated signal transduction	0.276804	0.461768	ENSMUSG00000020826	1	13
GO:0021795	cerebral cortex cell migration	0.276804	0.461768	ENSMUSG00000052336	1	13
GO:0032516	positive regulation of phosphoprotein phosphatase activity	0.276804	0.461768	ENSMUSG00000042284	1	13
GO:0003215	cardiac right ventricle morphogenesis	0.276804	0.461768	ENSMUSG00000019789	1	13
GO:0031301	integral component of organelle membrane	0.276804	0.461768	ENSMUSG00000028173	1	13
GO:0031680	G-protein beta/gamma-subunit complex	0.276804	0.461768	ENSMUSG00000071658	1	13
GO:0098797	plasma membrane protein complex	0.276804	0.461768	ENSMUSG00000030110	1	13
GO:0048711	positive regulation of astrocyte differentiation	0.276804	0.461768	ENSMUSG00000022528	1	13
GO:0033619	membrane protein proteolysis	0.276804	0.461768	ENSMUSG00000030110	1	13
GO:0034374	low-density lipoprotein particle remodeling	0.276804	0.461768	ENSMUSG00000024030	1	13
GO:0003198	epithelial to mesenchymal transition involved in endocardial cushion formation	0.276804	0.461768	ENSMUSG00000069763	1	13
GO:0032675	regulation of interleukin-6 production	0.276804	0.461768	ENSMUSG00000041872	1	13
GO:0030955	potassium ion binding	0.276804	0.461768	ENSMUSG00000026824	1	13
GO:0042101	T cell receptor complex	0.276804	0.461768	ENSMUSG00000032093	1	13
GO:0042403	thyroid hormone metabolic process	0.276804	0.461768	ENSMUSG00000043301	1	13
GO:0042577	lipid phosphatase activity	0.276804	0.461768	ENSMUSG00000028517	1	13
GO:0010739	positive regulation of protein kinase A signaling	0.276804	0.461768	ENSMUSG00000045730	1	13
GO:1900025	negative regulation of substrate adhesion-dependent cell spreading	0.276804	0.461768	ENSMUSG00000051397	1	13
GO:0060340	positive regulation of type I interferon-mediated signaling pathway	0.276804	0.461768	ENSMUSG00000021994	1	13
GO:0071679	commissural neuron axon guidance	0.276804	0.461768	ENSMUSG00000007989	1	13
GO:0008195	phosphatidate phosphatase activity	0.276804	0.461768	ENSMUSG00000028517	1	13
GO:0017160	Ral GTPase binding	0.276804	0.461768	ENSMUSG00000021108	1	13
GO:2000146	negative regulation of cell motility	0.276804	0.461768	ENSMUSG00000051397	1	13
GO:0043268	positive regulation of potassium ion transport	0.276804	0.461768	ENSMUSG00000045730	1	13
GO:0021670	lateral ventricle development	0.276804	0.461768	ENSMUSG00000041329	1	13
GO:0071712	ER-associated misfolded protein catabolic process	0.276804	0.461768	ENSMUSG00000022769	1	13
GO:0016018	cyclosporin A binding	0.276804	0.461768	ENSMUSG00000024007	1	13
GO:0046512	sphingosine biosynthetic process	0.276804	0.461768	ENSMUSG00000039092	1	13
GO:0010838	positive regulation of keratinocyte proliferation	0.276804	0.461768	ENSMUSG00000039005	1	13
GO:0008194	UDP-glycosyltransferase activity	0.276804	0.461768	ENSMUSG00000032854	1	13
GO:0072687	meiotic spindle	0.276804	0.461768	ENSMUSG00000042708	1	13
GO:0016331	morphogenesis of embryonic epithelium	0.276804	0.461768	ENSMUSG00000015647	1	13
GO:0021756	striatum development	0.276804	0.461768	ENSMUSG00000027737	1	13
GO:0048681	negative regulation of axon regeneration	0.276804	0.461768	ENSMUSG00000030657	1	13
GO:0042166	acetylcholine binding	0.276804	0.461768	ENSMUSG00000041189	1	13
GO:0002430	complement receptor mediated signaling pathway	0.276804	0.461768	ENSMUSG00000040552	1	13
GO:0001682	tRNA 5'-leader removal	0.276804	0.461768	ENSMUSG00000060152	1	13
GO:0006941	striated muscle contraction	0.276804	0.461768	ENSMUSG00000021125	1	13
GO:0061337	cardiac conduction	0.276804	0.461768	ENSMUSG00000057123	1	13
GO:0071285	cellular response to lithium ion	0.276804	0.461768	ENSMUSG00000000303	1	13
GO:0001952	regulation of cell-matrix adhesion	0.276804	0.461768	ENSMUSG00000022505	1	13
GO:0061052	negative regulation of cell growth involved in cardiac muscle cell development	0.276804	0.461768	ENSMUSG00000024011	1	13
GO:0048667	cell morphogenesis involved in neuron differentiation	0.276804	0.461768	ENSMUSG00000022528	1	13
GO:0051549	positive regulation of keratinocyte migration	0.276804	0.461768	ENSMUSG00000037411	1	13
GO:0055091	phospholipid homeostasis	0.276804	0.461768	ENSMUSG00000024030	1	13
GO:0060487	lung epithelial cell differentiation	0.276804	0.461768	ENSMUSG00000000567	1	13
GO:2000678	negative regulation of transcription regulatory region DNA binding	0.276804	0.461768	ENSMUSG00000019789	1	13
GO:0009303	rRNA transcription	0.276804	0.461768	ENSMUSG00000004044	1	13
GO:0010744	positive regulation of macrophage derived foam cell differentiation	0.276804	0.461768	ENSMUSG00000021108	1	13
GO:0004115	3',5'-cyclic-AMP phosphodiesterase activity	0.276804	0.461768	ENSMUSG00000022489	1	13
GO:0045741	positive regulation of epidermal growth factor-activated receptor activity	0.276804	0.461768	ENSMUSG00000033717	1	13
GO:0004875	complement receptor activity	0.276804	0.461768	ENSMUSG00000040552	1	13
GO:0043169	cation binding	0.276804	0.461768	ENSMUSG00000046442	1	13
GO:0015269	calcium-activated potassium channel activity	0.276804	0.461768	ENSMUSG00000054934	1	13
GO:0032801	receptor catabolic process	0.276804	0.461768	ENSMUSG00000021190	1	13
GO:0006928	movement of cell or subcellular component	0.276804	0.461768	ENSMUSG00000057454	1	13
GO:0044309	neuron spine	0.276804	0.461768	ENSMUSG00000049939	1	13
GO:0008347	glial cell migration	0.276804	0.461768	ENSMUSG00000030342	1	13
GO:0043691	reverse cholesterol transport	0.276804	0.461768	ENSMUSG00000024030	1	13
GO:0033993	response to lipid	0.276804	0.461768	ENSMUSG00000024030	1	13
GO:0034705	potassium channel complex	0.276804	0.461768	ENSMUSG00000033998	1	13
GO:0071380	cellular response to prostaglandin E stimulus	0.276804	0.461768	ENSMUSG00000039942	1	13
GO:0006996	organelle organization	0.276804	0.461768	ENSMUSG00000074811	1	13
GO:0050731	positive regulation of peptidyl-tyrosine phosphorylation	0.279727	0.465872	ENSMUSG00000028517|ENSMUSG00000039005|ENSMUSG00000032532|ENSMUSG00000032093	4	113
GO:0000785	chromatin	0.281945	0.469321	ENSMUSG00000022528|ENSMUSG00000033006|ENSMUSG00000022120|ENSMUSG00000072980|ENSMUSG00000028236	5	150
GO:0045665	negative regulation of neuron differentiation	0.28306	0.470518	ENSMUSG00000022528|ENSMUSG00000033006|ENSMUSG00000048001	3	78
GO:0030855	epithelial cell differentiation	0.283697	0.470518	ENSMUSG00000007872|ENSMUSG00000034918	2	44
GO:1901998	toxin transport	0.283697	0.470518	ENSMUSG00000033420|ENSMUSG00000025170	2	44
GO:0030133	transport vesicle	0.283697	0.470518	ENSMUSG00000019066|ENSMUSG00000029019	2	44
GO:0070098	chemokine-mediated signaling pathway	0.283697	0.470518	ENSMUSG00000052336|ENSMUSG00000044337	2	44
GO:0006959	humoral immune response	0.283697	0.470518	ENSMUSG00000067149|ENSMUSG00000055170	2	44
GO:0045786	negative regulation of cell cycle	0.283697	0.470518	ENSMUSG00000028351|ENSMUSG00000054364	2	44
GO:0051091	positive regulation of DNA-binding transcription factor activity	0.28483	0.470876	ENSMUSG00000028517|ENSMUSG00000001627|ENSMUSG00000020542|ENSMUSG00000039005	4	114
GO:0030334	regulation of cell migration	0.28483	0.470876	ENSMUSG00000031073|ENSMUSG00000015647|ENSMUSG00000054364|ENSMUSG00000021974	4	114
GO:0003725	double-stranded RNA binding	0.289302	0.470876	ENSMUSG00000041827|ENSMUSG00000024266|ENSMUSG00000042699	3	79
GO:0030674	protein-macromolecule adaptor activity	0.289302	0.470876	ENSMUSG00000036964|ENSMUSG00000067149|ENSMUSG00000028841	3	79
GO:0004519	endonuclease activity	0.289302	0.470876	ENSMUSG00000031465|ENSMUSG00000050751|ENSMUSG00000044339	3	79
GO:0008092	cytoskeletal protein binding	0.289302	0.470876	ENSMUSG00000033066|ENSMUSG00000000303|ENSMUSG00000032231	3	79
GO:0006487	protein N-linked glycosylation	0.292202	0.470876	ENSMUSG00000032437|ENSMUSG00000032059	2	45
GO:0051781	positive regulation of cell division	0.292202	0.470876	ENSMUSG00000028019|ENSMUSG00000021974	2	45
GO:0045494	photoreceptor cell maintenance	0.292202	0.470876	ENSMUSG00000041329|ENSMUSG00000031028	2	45
GO:0097191	extrinsic apoptotic signaling pathway	0.292202	0.470876	ENSMUSG00000055170|ENSMUSG00000064326	2	45
GO:0048015	phosphatidylinositol-mediated signaling	0.292202	0.470876	ENSMUSG00000020937|ENSMUSG00000020573	2	45
GO:0003727	single-stranded RNA binding	0.292202	0.470876	ENSMUSG00000042699|ENSMUSG00000032940	2	45
GO:0004715	non-membrane spanning protein tyrosine kinase activity	0.292202	0.470876	ENSMUSG00000028874|ENSMUSG00000037159	2	45
GO:0071360	cellular response to exogenous dsRNA	0.293357	0.470876	ENSMUSG00000042699	1	14
GO:0010820	positive regulation of T cell chemotaxis	0.293357	0.470876	ENSMUSG00000021994	1	14
GO:0046839	phospholipid dephosphorylation	0.293357	0.470876	ENSMUSG00000028517	1	14
GO:0097284	hepatocyte apoptotic process	0.293357	0.470876	ENSMUSG00000020573	1	14
GO:0048304	positive regulation of isotype switching to IgG isotypes	0.293357	0.470876	ENSMUSG00000055170	1	14
GO:0031629	synaptic vesicle fusion to presynaptic active zone membrane	0.293357	0.470876	ENSMUSG00000039232	1	14
GO:0006851	mitochondrial calcium ion transmembrane transport	0.293357	0.470876	ENSMUSG00000021973	1	14
GO:0060009	Sertoli cell development	0.293357	0.470876	ENSMUSG00000000567	1	14
GO:0042730	fibrinolysis	0.293357	0.470876	ENSMUSG00000032231	1	14
GO:0005523	tropomyosin binding	0.293357	0.470876	ENSMUSG00000001025	1	14
GO:0001895	retina homeostasis	0.293357	0.470876	ENSMUSG00000041329	1	14
GO:0015012	heparan sulfate proteoglycan biosynthetic process	0.293357	0.470876	ENSMUSG00000030657	1	14
GO:0005227	calcium activated cation channel activity	0.293357	0.470876	ENSMUSG00000009246	1	14
GO:0030007	cellular potassium ion homeostasis	0.293357	0.470876	ENSMUSG00000041329	1	14
GO:0006910	phagocytosis, recognition	0.293357	0.470876	ENSMUSG00000031028	1	14
GO:0032736	positive regulation of interleukin-13 production	0.293357	0.470876	ENSMUSG00000039005	1	14
GO:0022841	potassium ion leak channel activity	0.293357	0.470876	ENSMUSG00000033998	1	14
GO:0006071	glycerol metabolic process	0.293357	0.470876	ENSMUSG00000041440	1	14
GO:0140416	DNA-binding transcription factor inhibitor activity	0.293357	0.470876	ENSMUSG00000007872	1	14
GO:0030194	positive regulation of blood coagulation	0.293357	0.470876	ENSMUSG00000037411	1	14
GO:0051963	regulation of synapse assembly	0.293357	0.470876	ENSMUSG00000060275	1	14
GO:0007586	digestion	0.293357	0.470876	ENSMUSG00000032532	1	14
GO:0050673	epithelial cell proliferation	0.293357	0.470876	ENSMUSG00000056174	1	14
GO:0071850	mitotic cell cycle arrest	0.293357	0.470876	ENSMUSG00000030641	1	14
GO:0010955	negative regulation of protein processing	0.293357	0.470876	ENSMUSG00000000303	1	14
GO:0071404	cellular response to low-density lipoprotein particle stimulus	0.293357	0.470876	ENSMUSG00000030342	1	14
GO:0031985	Golgi cisterna	0.293357	0.470876	ENSMUSG00000046519	1	14
GO:0000340	RNA 7-methylguanosine cap binding	0.293357	0.470876	ENSMUSG00000093661	1	14
GO:0042551	neuron maturation	0.293357	0.470876	ENSMUSG00000030110	1	14
GO:0050684	regulation of mRNA processing	0.293357	0.470876	ENSMUSG00000042699	1	14
GO:0090502	RNA phosphodiester bond hydrolysis, endonucleolytic	0.293357	0.470876	ENSMUSG00000032565	1	14
GO:0008757	S-adenosylmethionine-dependent methyltransferase activity	0.293357	0.470876	ENSMUSG00000030350	1	14
GO:0097011	cellular response to granulocyte macrophage colony-stimulating factor stimulus	0.293357	0.470876	ENSMUSG00000022489	1	14
GO:0042043	neurexin family protein binding	0.293357	0.470876	ENSMUSG00000028860	1	14
GO:0046475	glycerophospholipid catabolic process	0.293357	0.470876	ENSMUSG00000033847	1	14
GO:0048599	oocyte development	0.293357	0.470876	ENSMUSG00000036856	1	14
GO:0097202	activation of cysteine-type endopeptidase activity	0.293357	0.470876	ENSMUSG00000021190	1	14
GO:0045060	negative thymic T cell selection	0.293357	0.470876	ENSMUSG00000032093	1	14
GO:0045059	positive thymic T cell selection	0.293357	0.470876	ENSMUSG00000032093	1	14
GO:0070403	NAD+ binding	0.293357	0.470876	ENSMUSG00000021947	1	14
GO:0007548	sex differentiation	0.293357	0.470876	ENSMUSG00000036856	1	14
GO:1901800	positive regulation of proteasomal protein catabolic process	0.293357	0.470876	ENSMUSG00000042215	1	14
GO:0008191	metalloendopeptidase inhibitor activity	0.293357	0.470876	ENSMUSG00000020044	1	14
GO:0005161	platelet-derived growth factor receptor binding	0.293357	0.470876	ENSMUSG00000028019	1	14
GO:0019829	ATPase-coupled cation transmembrane transporter activity	0.293357	0.470876	ENSMUSG00000030247	1	14
GO:0004198	calcium-dependent cysteine-type endopeptidase activity	0.293357	0.470876	ENSMUSG00000035547	1	14
GO:0030520	intracellular estrogen receptor signaling pathway	0.293357	0.470876	ENSMUSG00000028927	1	14
GO:0006900	vesicle budding from membrane	0.293357	0.470876	ENSMUSG00000032231	1	14
GO:0060339	negative regulation of type I interferon-mediated signaling pathway	0.293357	0.470876	ENSMUSG00000016757	1	14
GO:0050884	neuromuscular process controlling posture	0.293357	0.470876	ENSMUSG00000068079	1	14
GO:0004713	protein tyrosine kinase activity	0.295076	0.473159	ENSMUSG00000028874|ENSMUSG00000037159|ENSMUSG00000031616|ENSMUSG00000030110	4	116
GO:0006869	lipid transport	0.300216	0.47785	ENSMUSG00000024030|ENSMUSG00000024600|ENSMUSG00000016024|ENSMUSG00000022175	4	117
GO:0034707	chloride channel complex	0.300693	0.47785	ENSMUSG00000007041|ENSMUSG00000020159	2	46
GO:0045429	positive regulation of nitric oxide biosynthetic process	0.300693	0.47785	ENSMUSG00000055170|ENSMUSG00000039005	2	46
GO:0007599	hemostasis	0.300693	0.47785	ENSMUSG00000021950|ENSMUSG00000021675	2	46
GO:0070888	E-box binding	0.300693	0.47785	ENSMUSG00000022528|ENSMUSG00000030256	2	46
GO:0045773	positive regulation of axon extension	0.300693	0.47785	ENSMUSG00000038264|ENSMUSG00000052727	2	46
GO:0007346	regulation of mitotic cell cycle	0.300693	0.47785	ENSMUSG00000016757|ENSMUSG00000074651	2	46
GO:0001784	phosphotyrosine residue binding	0.300693	0.47785	ENSMUSG00000028874|ENSMUSG00000034330	2	46
GO:0016579	protein deubiquitination	0.301815	0.47785	ENSMUSG00000043415|ENSMUSG00000046404|ENSMUSG00000020020	3	81
GO:0050727	regulation of inflammatory response	0.301815	0.47785	ENSMUSG00000038264|ENSMUSG00000056054|ENSMUSG00000039005	3	81
GO:0030097	hemopoiesis	0.301815	0.47785	ENSMUSG00000031465|ENSMUSG00000030641|ENSMUSG00000031548	3	81
GO:0042742	defense response to bacterium	0.304122	0.47785	ENSMUSG00000020826|ENSMUSG00000044748|ENSMUSG00000016024|ENSMUSG00000055170|ENSMUSG00000039005	5	155
GO:0044297	cell body	0.305367	0.47785	ENSMUSG00000031132|ENSMUSG00000071658|ENSMUSG00000030043|ENSMUSG00000032093	4	118
GO:0032981	mitochondrial respiratory chain complex I assembly	0.309167	0.47785	ENSMUSG00000000959|ENSMUSG00000021764	2	47
GO:0043473	pigmentation	0.309167	0.47785	ENSMUSG00000074811|ENSMUSG00000033762	2	47
GO:0006749	glutathione metabolic process	0.309167	0.47785	ENSMUSG00000027737|ENSMUSG00000018339	2	47
GO:0048143	astrocyte activation	0.309532	0.47785	ENSMUSG00000055170	1	15
GO:0060100	positive regulation of phagocytosis, engulfment	0.309532	0.47785	ENSMUSG00000016024	1	15
GO:0070989	oxidative demethylation	0.309532	0.47785	ENSMUSG00000079036	1	15
GO:0070593	dendrite self-avoidance	0.309532	0.47785	ENSMUSG00000021728	1	15
GO:1904047	S-adenosyl-L-methionine binding	0.309532	0.47785	ENSMUSG00000030350	1	15
GO:0031065	positive regulation of histone deacetylation	0.309532	0.47785	ENSMUSG00000028236	1	15
GO:0060766	negative regulation of androgen receptor signaling pathway	0.309532	0.47785	ENSMUSG00000031548	1	15
GO:0042574	retinal metabolic process	0.309532	0.47785	ENSMUSG00000028236	1	15
GO:0043069	negative regulation of programmed cell death	0.309532	0.47785	ENSMUSG00000034330	1	15
GO:0007614	short-term memory	0.309532	0.47785	ENSMUSG00000028351	1	15
GO:0060074	synapse maturation	0.309532	0.47785	ENSMUSG00000052336	1	15
GO:0060979	vasculogenesis involved in coronary vascular morphogenesis	0.309532	0.47785	ENSMUSG00000021974	1	15
GO:0005542	folic acid binding	0.309532	0.47785	ENSMUSG00000020829	1	15
GO:0005326	neurotransmitter transmembrane transporter activity	0.309532	0.47785	ENSMUSG00000039714	1	15
GO:0042417	dopamine metabolic process	0.309532	0.47785	ENSMUSG00000021764	1	15
GO:0006268	DNA unwinding involved in DNA replication	0.309532	0.47785	ENSMUSG00000033762	1	15
GO:0016709	oxidoreductase activity, acting on paired donors, with incorporation or reduction of molecular oxygen, NAD(P)H as one donor, and incorporation of one atom of oxygen	0.309532	0.47785	ENSMUSG00000020826	1	15
GO:0045333	cellular respiration	0.309532	0.47785	ENSMUSG00000021764	1	15
GO:0043583	ear development	0.309532	0.47785	ENSMUSG00000068079	1	15
GO:0034587	piRNA metabolic process	0.309532	0.47785	ENSMUSG00000030491	1	15
GO:1900153	positive regulation of nuclear-transcribed mRNA catabolic process, deadenylation-dependent decay	0.309532	0.47785	ENSMUSG00000072437	1	15
GO:0035253	ciliary rootlet	0.309532	0.47785	ENSMUSG00000075267	1	15
GO:0010524	positive regulation of calcium ion transport into cytosol	0.309532	0.47785	ENSMUSG00000025220	1	15
GO:0003184	pulmonary valve morphogenesis	0.309532	0.47785	ENSMUSG00000019789	1	15
GO:0033690	positive regulation of osteoblast proliferation	0.309532	0.47785	ENSMUSG00000032496	1	15
GO:2001241	positive regulation of extrinsic apoptotic signaling pathway in absence of ligand	0.309532	0.47785	ENSMUSG00000030110	1	15
GO:0005682	U5 snRNP	0.309532	0.47785	ENSMUSG00000031723	1	15
GO:0045295	gamma-catenin binding	0.309532	0.47785	ENSMUSG00000000303	1	15
GO:0061045	negative regulation of wound healing	0.309532	0.47785	ENSMUSG00000036856	1	15
GO:0051489	regulation of filopodium assembly	0.309532	0.47785	ENSMUSG00000038827	1	15
GO:0002755	MyD88-dependent toll-like receptor signaling pathway	0.309532	0.47785	ENSMUSG00000039005	1	15
GO:0048566	embryonic digestive tract development	0.309532	0.47785	ENSMUSG00000021974	1	15
GO:1903428	positive regulation of reactive oxygen species biosynthetic process	0.309532	0.47785	ENSMUSG00000039005	1	15
GO:0014912	negative regulation of smooth muscle cell migration	0.309532	0.47785	ENSMUSG00000037411	1	15
GO:0051492	regulation of stress fiber assembly	0.309532	0.47785	ENSMUSG00000039942	1	15
GO:0071625	vocalization behavior	0.309532	0.47785	ENSMUSG00000028351	1	15
GO:0032870	cellular response to hormone stimulus	0.309532	0.47785	ENSMUSG00000033717	1	15
GO:0030322	stabilization of membrane potential	0.309532	0.47785	ENSMUSG00000033998	1	15
GO:0006734	NADH metabolic process	0.309532	0.47785	ENSMUSG00000028100	1	15
GO:0030259	lipid glycosylation	0.309532	0.47785	ENSMUSG00000031749	1	15
GO:0048096	chromatin-mediated maintenance of transcription	0.309532	0.47785	ENSMUSG00000028927	1	15
GO:0050435	amyloid-beta metabolic process	0.309532	0.47785	ENSMUSG00000040605	1	15
GO:0046888	negative regulation of hormone secretion	0.309532	0.47785	ENSMUSG00000028635	1	15
GO:0010917	negative regulation of mitochondrial membrane potential	0.309532	0.47785	ENSMUSG00000019853	1	15
GO:0007625	grooming behavior	0.309532	0.47785	ENSMUSG00000056648	1	15
GO:0042813	Wnt-activated receptor activity	0.309532	0.47785	ENSMUSG00000007989	1	15
GO:0042805	actinin binding	0.309532	0.47785	ENSMUSG00000036718	1	15
GO:0034236	protein kinase A catalytic subunit binding	0.309532	0.47785	ENSMUSG00000000567	1	15
GO:0045504	dynein heavy chain binding	0.309532	0.47785	ENSMUSG00000043020	1	15
GO:0043278	response to morphine	0.309532	0.47785	ENSMUSG00000031616	1	15
GO:0043129	surfactant homeostasis	0.309532	0.47785	ENSMUSG00000021608	1	15
GO:0060445	branching involved in salivary gland morphogenesis	0.309532	0.47785	ENSMUSG00000015647	1	15
GO:0006661	phosphatidylinositol biosynthetic process	0.309532	0.47785	ENSMUSG00000034330	1	15
GO:0071711	basement membrane organization	0.309532	0.47785	ENSMUSG00000027356	1	15
GO:0004697	protein kinase C activity	0.309532	0.47785	ENSMUSG00000021108	1	15
GO:0060993	kidney morphogenesis	0.309532	0.47785	ENSMUSG00000036856	1	15
GO:1900242	regulation of synaptic vesicle endocytosis	0.309532	0.47785	ENSMUSG00000062202	1	15
GO:0016322	neuron remodeling	0.309532	0.47785	ENSMUSG00000054855	1	15
GO:0008432	JUN kinase binding	0.309532	0.47785	ENSMUSG00000022528	1	15
GO:0051321	meiotic cell cycle	0.313068	0.482842	ENSMUSG00000021569|ENSMUSG00000041133|ENSMUSG00000030491|ENSMUSG00000043410|ENSMUSG00000037159	5	157
GO:0007368	determination of left/right symmetry	0.314353	0.484355	ENSMUSG00000021994|ENSMUSG00000039910|ENSMUSG00000026124	3	83
GO:0043123	positive regulation of I-kappaB kinase/NF-kappaB signaling	0.315696	0.48619	ENSMUSG00000008734|ENSMUSG00000032496|ENSMUSG00000033208|ENSMUSG00000039005	4	120
GO:0048813	dendrite morphogenesis	0.31762	0.488446	ENSMUSG00000038827|ENSMUSG00000022619	2	48
GO:0005844	polysome	0.31762	0.488446	ENSMUSG00000034839|ENSMUSG00000042699	2	48
GO:0000987	cis-regulatory region sequence-specific DNA binding	0.320627	0.48984	ENSMUSG00000033006|ENSMUSG00000020542|ENSMUSG00000000567	3	84
GO:0001706	endoderm formation	0.325337	0.48984	ENSMUSG00000027368	1	16
GO:0061179	negative regulation of insulin secretion involved in cellular response to glucose stimulus	0.325337	0.48984	ENSMUSG00000033717	1	16
GO:0031253	cell projection membrane	0.325337	0.48984	ENSMUSG00000041329	1	16
GO:0006044	N-acetylglucosamine metabolic process	0.325337	0.48984	ENSMUSG00000025220	1	16
GO:0043117	positive regulation of vascular permeability	0.325337	0.48984	ENSMUSG00000030043	1	16
GO:0007212	dopamine receptor signaling pathway	0.325337	0.48984	ENSMUSG00000020297	1	16
GO:0003323	type B pancreatic cell development	0.325337	0.48984	ENSMUSG00000021994	1	16
GO:0007271	synaptic transmission, cholinergic	0.325337	0.48984	ENSMUSG00000041189	1	16
GO:0000400	four-way junction DNA binding	0.325337	0.48984	ENSMUSG00000007646	1	16
GO:0035729	cellular response to hepatocyte growth factor stimulus	0.325337	0.48984	ENSMUSG00000021190	1	16
GO:0010369	chromocenter	0.325337	0.48984	ENSMUSG00000072980	1	16
GO:0098981	cholinergic synapse	0.325337	0.48984	ENSMUSG00000029219	1	16
GO:0031527	filopodium membrane	0.325337	0.48984	ENSMUSG00000033420	1	16
GO:0010181	FMN binding	0.325337	0.48984	ENSMUSG00000020826	1	16
GO:0047498	calcium-dependent phospholipase A2 activity	0.325337	0.48984	ENSMUSG00000033847	1	16
GO:0010165	response to X-ray	0.325337	0.48984	ENSMUSG00000021694	1	16
GO:0003222	ventricular trabecula myocardium morphogenesis	0.325337	0.48984	ENSMUSG00000019789	1	16
GO:0006541	glutamine metabolic process	0.325337	0.48984	ENSMUSG00000053398	1	16
GO:0005149	interleukin-1 receptor binding	0.325337	0.48984	ENSMUSG00000056130	1	16
GO:0071933	Arp2/3 complex binding	0.325337	0.48984	ENSMUSG00000043020	1	16
GO:0055013	cardiac muscle cell development	0.325337	0.48984	ENSMUSG00000029156	1	16
GO:0004438	phosphatidylinositol-3-phosphatase activity	0.325337	0.48984	ENSMUSG00000045934	1	16
GO:0045793	positive regulation of cell size	0.325337	0.48984	ENSMUSG00000030110	1	16
GO:0016010	dystrophin-associated glycoprotein complex	0.325337	0.48984	ENSMUSG00000029156	1	16
GO:0008028	monocarboxylic acid transmembrane transporter activity	0.325337	0.48984	ENSMUSG00000032988	1	16
GO:1902430	negative regulation of amyloid-beta formation	0.325337	0.48984	ENSMUSG00000038156	1	16
GO:0004089	carbonate dehydratase activity	0.325337	0.48984	ENSMUSG00000000805	1	16
GO:0086005	ventricular cardiac muscle cell action potential	0.325337	0.48984	ENSMUSG00000057123	1	16
GO:0055008	cardiac muscle tissue morphogenesis	0.325337	0.48984	ENSMUSG00000024803	1	16
GO:0045824	negative regulation of innate immune response	0.325337	0.48984	ENSMUSG00000022126	1	16
GO:0021675	nerve development	0.325337	0.48984	ENSMUSG00000074121	1	16
GO:0050995	negative regulation of lipid catabolic process	0.325337	0.48984	ENSMUSG00000033717	1	16
GO:0042308	negative regulation of protein import into nucleus	0.325337	0.48984	ENSMUSG00000027356	1	16
GO:0034703	cation channel complex	0.325337	0.48984	ENSMUSG00000048827	1	16
GO:0005892	acetylcholine-gated channel complex	0.325337	0.48984	ENSMUSG00000041189	1	16
[truncated: 940 more rows]

## Sheet: Table S4
Table S4. GO enrichment results for downregulated DEGs in livers of R. pruinosus compared to non‑herbivorous rodents.
GO TERM	Description	P-Value	Corrected P-Value	geneID	Input number	Background number
GO:0005739	mitochondrion	1.09703e-14	3.23624e-11	ENSMUSG00000074064|ENSMUSG00000029208|ENSMUSG00000046756|ENSMUSG00000036880|ENSMUSG00000001983|ENSMUSG00000034958|ENSMUSG00000041476|ENSMUSG00000020621|ENSMUSG00000040888|ENSMUSG00000031173|ENSMUSG00000038880|ENSMUSG00000003068|ENSMUSG00000055782|ENSMUSG00000028622|ENSMUSG00000027495|ENSMUSG00000035824|ENSMUSG00000005354|ENSMUSG00000020079|ENSMUSG00000021611|ENSMUSG00000000171|ENSMUSG00000004748|…	95	1713
GO:0016020	membrane	3.66245e-11	5.40212e-08	ENSMUSG00000067370|ENSMUSG00000069920|ENSMUSG00000028221|ENSMUSG00000027465|ENSMUSG00000021501|ENSMUSG00000029208|ENSMUSG00000078681|ENSMUSG00000050556|ENSMUSG00000003070|ENSMUSG00000048503|ENSMUSG00000026417|ENSMUSG00000026792|ENSMUSG00000034714|ENSMUSG00000041733|ENSMUSG00000026791|ENSMUSG00000018776|ENSMUSG00000050627|ENSMUSG00000004952|ENSMUSG00000039357|ENSMUSG00000038312|ENSMUSG00000024664|…	224	6504
GO:0005743	mitochondrial inner membrane	5.35158e-09	4.40075e-06	ENSMUSG00000033938|ENSMUSG00000024131|ENSMUSG00000038462|ENSMUSG00000036199|ENSMUSG00000029208|ENSMUSG00000036751|ENSMUSG00000029632|ENSMUSG00000036880|ENSMUSG00000022551|ENSMUSG00000002332|ENSMUSG00000003528|ENSMUSG00000024038|ENSMUSG00000028973|ENSMUSG00000032263|ENSMUSG00000014294|ENSMUSG00000018574|ENSMUSG00000021339|ENSMUSG00000003809|ENSMUSG00000022742|ENSMUSG00000031173|ENSMUSG00000028398|…	32	399
GO:0016491	oxidoreductase activity	7.45889e-09	4.40075e-06	ENSMUSG00000023094|ENSMUSG00000000673|ENSMUSG00000046844|ENSMUSG00000028240|ENSMUSG00000038462|ENSMUSG00000025155|ENSMUSG00000030670|ENSMUSG00000040703|ENSMUSG00000018659|ENSMUSG00000021594|ENSMUSG00000079057|ENSMUSG00000026456|ENSMUSG00000010663|ENSMUSG00000040127|ENSMUSG00000028713|ENSMUSG00000002332|ENSMUSG00000063856|ENSMUSG00000024987|ENSMUSG00000035561|ENSMUSG00000032263|ENSMUSG00000024664|…	40	595
GO:0055114	oxidation-reduction process	1.59159e-08	7.82531e-06	ENSMUSG00000033938|ENSMUSG00000023094|ENSMUSG00000046844|ENSMUSG00000039754|ENSMUSG00000038462|ENSMUSG00000030670|ENSMUSG00000029632|ENSMUSG00000022551|ENSMUSG00000040703|ENSMUSG00000021594|ENSMUSG00000079057|ENSMUSG00000026456|ENSMUSG00000010663|ENSMUSG00000040127|ENSMUSG00000028713|ENSMUSG00000002332|ENSMUSG00000024038|ENSMUSG00000024987|ENSMUSG00000032263|ENSMUSG00000050627|ENSMUSG00000014294|…	37	538
GO:0006629	lipid metabolic process	9.91084e-08	4.17671e-05	ENSMUSG00000026922|ENSMUSG00000019359|ENSMUSG00000000594|ENSMUSG00000033629|ENSMUSG00000028240|ENSMUSG00000043286|ENSMUSG00000032081|ENSMUSG00000036880|ENSMUSG00000002985|ENSMUSG00000040703|ENSMUSG00000021594|ENSMUSG00000035686|ENSMUSG00000026456|ENSMUSG00000010663|ENSMUSG00000035376|ENSMUSG00000063856|ENSMUSG00000070644|ENSMUSG00000032281|ENSMUSG00000038173|ENSMUSG00000021620|ENSMUSG00000024664|…	35	530
GO:0005783	endoplasmic reticulum	2.91352e-06	0.00107436	ENSMUSG00000038312|ENSMUSG00000090019|ENSMUSG00000026922|ENSMUSG00000027465|ENSMUSG00000026849|ENSMUSG00000030219|ENSMUSG00000028240|ENSMUSG00000034653|ENSMUSG00000028003|ENSMUSG00000028343|ENSMUSG00000030670|ENSMUSG00000050556|ENSMUSG00000006373|ENSMUSG00000031378|ENSMUSG00000002985|ENSMUSG00000040703|ENSMUSG00000027746|ENSMUSG00000021594|ENSMUSG00000079057|ENSMUSG00000031438|ENSMUSG00000010663|…	64	1489
GO:0016787	hydrolase activity	1.03841e-05	0.00340368	ENSMUSG00000037826|ENSMUSG00000024116|ENSMUSG00000043286|ENSMUSG00000037580|ENSMUSG00000039431|ENSMUSG00000026849|ENSMUSG00000047866|ENSMUSG00000000594|ENSMUSG00000019791|ENSMUSG00000024136|ENSMUSG00000006538|ENSMUSG00000025232|ENSMUSG00000058579|ENSMUSG00000020079|ENSMUSG00000029208|ENSMUSG00000025355|ENSMUSG00000030402|ENSMUSG00000025209|ENSMUSG00000002633|ENSMUSG00000025735|ENSMUSG00000032561|…	64	1552
GO:0020037	heme binding	3.13003e-05	0.00839416	ENSMUSG00000022551|ENSMUSG00000040703|ENSMUSG00000028011|ENSMUSG00000079057|ENSMUSG00000028713|ENSMUSG00000050445|ENSMUSG00000028240|ENSMUSG00000024588|ENSMUSG00000024987|ENSMUSG00000028356|ENSMUSG00000000171|ENSMUSG00000052974|ENSMUSG00000030670|ENSMUSG00000006373	14	154
GO:0005777	peroxisome	3.4419e-05	0.00846134	ENSMUSG00000031378|ENSMUSG00000055782|ENSMUSG00000047866|ENSMUSG00000030545|ENSMUSG00000039428|ENSMUSG00000005907|ENSMUSG00000075543|ENSMUSG00000074064|ENSMUSG00000022323|ENSMUSG00000029499|ENSMUSG00000002763|ENSMUSG00000020087|ENSMUSG00000032281	13	135
GO:0007031	peroxisome organization	4.04312e-05	0.00917476	ENSMUSG00000031378|ENSMUSG00000055782|ENSMUSG00000030545|ENSMUSG00000039428|ENSMUSG00000005907|ENSMUSG00000002763	6	23
GO:0031998	regulation of fatty acid beta-oxidation	4.93624e-05	0.0104014	ENSMUSG00000031378|ENSMUSG00000047866|ENSMUSG00000074064|ENSMUSG00000020087	4	6
GO:0016829	lyase activity	9.33988e-05	0.0178409	ENSMUSG00000040703|ENSMUSG00000074064|ENSMUSG00000025218|ENSMUSG00000027559|ENSMUSG00000024588|ENSMUSG00000026526|ENSMUSG00000033629|ENSMUSG00000031883|ENSMUSG00000025745|ENSMUSG00000028405|ENSMUSG00000075543|ENSMUSG00000022814|ENSMUSG00000035376	13	150
GO:0030659	cytoplasmic vesicle membrane	9.67644e-05	0.0178409	ENSMUSG00000026849|ENSMUSG00000049488|ENSMUSG00000008859|ENSMUSG00000042828|ENSMUSG00000039395|ENSMUSG00000003037|ENSMUSG00000021687|ENSMUSG00000019762	8	56
GO:0005737	cytoplasm	0.000149512	0.024716	ENSMUSG00000074064|ENSMUSG00000000673|ENSMUSG00000047866|ENSMUSG00000039754|ENSMUSG00000010021|ENSMUSG00000002763|ENSMUSG00000057667|ENSMUSG00000047911|ENSMUSG00000037461|ENSMUSG00000046352|ENSMUSG00000002985|ENSMUSG00000044938|ENSMUSG00000026792|ENSMUSG00000034958|ENSMUSG00000011589|ENSMUSG00000037737|ENSMUSG00000036966|ENSMUSG00000050627|ENSMUSG00000041476|ENSMUSG00000001440|ENSMUSG00000034653|…	197	6744
GO:0006631	fatty acid metabolic process	0.000156466	0.024716	ENSMUSG00000040703|ENSMUSG00000048755|ENSMUSG00000018574|ENSMUSG00000010663|ENSMUSG00000033629|ENSMUSG00000024665|ENSMUSG00000074064|ENSMUSG00000025745|ENSMUSG00000032281|ENSMUSG00000035376|ENSMUSG00000021620|ENSMUSG00000024664|ENSMUSG00000044788|ENSMUSG00000036880	14	181
GO:0061384	heart trabecula morphogenesis	0.000159188	0.024716	ENSMUSG00000045092|ENSMUSG00000024241|ENSMUSG00000008999|ENSMUSG00000032179	4	9
GO:0000049	tRNA binding	0.000202492	0.0284454	ENSMUSG00000053286|ENSMUSG00000021595|ENSMUSG00000027185|ENSMUSG00000026618|ENSMUSG00000019792|ENSMUSG00000020956|ENSMUSG00000021611|ENSMUSG00000044763	8	63
GO:0070469	respirasome	0.000263915	0.0353886	ENSMUSG00000033938|ENSMUSG00000022551|ENSMUSG00000038462|ENSMUSG00000024038|ENSMUSG00000036199|ENSMUSG00000014294|ENSMUSG00000029632	7	49
GO:0006633	fatty acid biosynthetic process	0.000388618	0.0482127	ENSMUSG00000048755|ENSMUSG00000010663|ENSMUSG00000033629|ENSMUSG00000044788|ENSMUSG00000074064|ENSMUSG00000035376|ENSMUSG00000024664|ENSMUSG00000024665	8	70
GO:0008033	tRNA processing	0.000392239	0.0482127	ENSMUSG00000053286|ENSMUSG00000054836|ENSMUSG00000027185|ENSMUSG00000019792|ENSMUSG00000062309|ENSMUSG00000074890|ENSMUSG00000044763|ENSMUSG00000021595|ENSMUSG00000025155	9	89
GO:0005778	peroxisomal membrane	0.000450483	0.0516936	ENSMUSG00000031378|ENSMUSG00000055782|ENSMUSG00000030545|ENSMUSG00000005907|ENSMUSG00000029499|ENSMUSG00000002763	6	38
GO:0042632	cholesterol homeostasis	0.000455604	0.0516936	ENSMUSG00000048938|ENSMUSG00000028240|ENSMUSG00000002985|ENSMUSG00000032081|ENSMUSG00000022809|ENSMUSG00000028773|ENSMUSG00000047139|ENSMUSG00000024413|ENSMUSG00000030747	9	91
GO:0048667	cell morphogenesis involved in neuron differentiation	0.000492984	0.0538631	ENSMUSG00000020770|ENSMUSG00000022105|ENSMUSG00000025232|ENSMUSG00000039230	4	13
GO:0008375	acetylglucosaminyltransferase activity	0.000647028	0.0662753	ENSMUSG00000067370|ENSMUSG00000069920|ENSMUSG00000025232|ENSMUSG00000037953|ENSMUSG00000036620|ENSMUSG00000028838	6	41
GO:0031966	mitochondrial membrane	0.00065152	0.0662753	ENSMUSG00000031378|ENSMUSG00000026278|ENSMUSG00000000673|ENSMUSG00000034958|ENSMUSG00000038462|ENSMUSG00000028973|ENSMUSG00000036199|ENSMUSG00000014294|ENSMUSG00000018574	9	96
GO:0000166	nucleotide binding	0.000719495	0.0692959	ENSMUSG00000037580|ENSMUSG00000026849|ENSMUSG00000033703|ENSMUSG00000035824|ENSMUSG00000026618|ENSMUSG00000030272|ENSMUSG00000019791|ENSMUSG00000028680|ENSMUSG00000010021|ENSMUSG00000005575|ENSMUSG00000003037|ENSMUSG00000047866|ENSMUSG00000090019|ENSMUSG00000031378|ENSMUSG00000036872|ENSMUSG00000020708|ENSMUSG00000028869|ENSMUSG00000028848|ENSMUSG00000053137|ENSMUSG00000000339|ENSMUSG00000030559|…	60	1671
GO:0042803	protein homodimerization activity	0.000728194	0.0692959	ENSMUSG00000037580|ENSMUSG00000051977|ENSMUSG00000027835|ENSMUSG00000030670|ENSMUSG00000031378|ENSMUSG00000025223|ENSMUSG00000018659|ENSMUSG00000032561|ENSMUSG00000035686|ENSMUSG00000035521|ENSMUSG00000049551|ENSMUSG00000002985|ENSMUSG00000021611|ENSMUSG00000050627|ENSMUSG00000051864|ENSMUSG00000091898|ENSMUSG00000006373|ENSMUSG00000026278|ENSMUSG00000028356|ENSMUSG00000030747|ENSMUSG00000051235|…	30	670
GO:0005747	mitochondrial respiratory chain complex I	0.000811056	0.0706558	ENSMUSG00000033938|ENSMUSG00000024038|ENSMUSG00000036199|ENSMUSG00000028398|ENSMUSG00000014294|ENSMUSG00000029632	6	43
GO:0016705	oxidoreductase activity, acting on paired donors, with incorporation or reduction of molecular oxygen	0.000811065	0.0706558	ENSMUSG00000040703|ENSMUSG00000079057|ENSMUSG00000028713|ENSMUSG00000050445|ENSMUSG00000028240|ENSMUSG00000024987|ENSMUSG00000052974|ENSMUSG00000030670	8	79
GO:0003824	catalytic activity	0.000814338	0.0706558	ENSMUSG00000037826|ENSMUSG00000037580|ENSMUSG00000024131|ENSMUSG00000030272|ENSMUSG00000019791|ENSMUSG00000039616|ENSMUSG00000025155|ENSMUSG00000036880|ENSMUSG00000000339|ENSMUSG00000030402|ENSMUSG00000032263|ENSMUSG00000032281|ENSMUSG00000022814|ENSMUSG00000038173|ENSMUSG00000038312|ENSMUSG00000021273|ENSMUSG00000051235|ENSMUSG00000001755|ENSMUSG00000030630|ENSMUSG00000026526|ENSMUSG00000030718|…	23	463
GO:0010906	regulation of glucose metabolic process	0.000953212	0.0803421	ENSMUSG00000023571|ENSMUSG00000043207|ENSMUSG00000005886|ENSMUSG00000031594|ENSMUSG00000074064	5	29
GO:0042645	mitochondrial nucleoid	0.00123371	0.101095	ENSMUSG00000025209|ENSMUSG00000020079|ENSMUSG00000021611|ENSMUSG00000025745|ENSMUSG00000044763|ENSMUSG00000018574	6	47
GO:0008289	lipid binding	0.00145551	0.109644	ENSMUSG00000002985|ENSMUSG00000021620|ENSMUSG00000006373|ENSMUSG00000090698|ENSMUSG00000073988|ENSMUSG00000031479|ENSMUSG00000005907|ENSMUSG00000054422|ENSMUSG00000079608|ENSMUSG00000060807|ENSMUSG00000022808|ENSMUSG00000024787|ENSMUSG00000028773|ENSMUSG00000032081|ENSMUSG00000003585|ENSMUSG00000039395|ENSMUSG00000050108	17	311
GO:0006887	exocytosis	0.00149716	0.109644	ENSMUSG00000054453|ENSMUSG00000001018|ENSMUSG00000008859|ENSMUSG00000042828|ENSMUSG00000025127|ENSMUSG00000021687|ENSMUSG00000022765|ENSMUSG00000050556|ENSMUSG00000021281	9	109
GO:0016836	hydro-lyase activity	0.00164668	0.109644	ENSMUSG00000041261|ENSMUSG00000031883|ENSMUSG00000040703|ENSMUSG00000027559	4	19
GO:0005324	long-chain fatty acid transporter activity	0.00164668	0.109644	ENSMUSG00000031378|ENSMUSG00000028773|ENSMUSG00000055782|ENSMUSG00000054422	4	19
GO:0006144	purine nucleobase metabolic process	0.00167254	0.109644	ENSMUSG00000075543|ENSMUSG00000061808|ENSMUSG00000032561	3	8
GO:0030497	fatty acid elongation	0.00167254	0.109644	ENSMUSG00000031378|ENSMUSG00000035376|ENSMUSG00000033629	3	8
GO:0003344	pericardium morphogenesis	0.00167254	0.109644	ENSMUSG00000024241|ENSMUSG00000008999|ENSMUSG00000032179	3	8
GO:0005759	mitochondrial matrix	0.00208095	0.130613	ENSMUSG00000020079|ENSMUSG00000020832|ENSMUSG00000074064|ENSMUSG00000001755|ENSMUSG00000041733|ENSMUSG00000079480|ENSMUSG00000022323|ENSMUSG00000041476|ENSMUSG00000021646|ENSMUSG00000036880	10	138
GO:0046872	metal ion binding	0.00214649	0.13192	ENSMUSG00000000673|ENSMUSG00000039754|ENSMUSG00000020690|ENSMUSG00000029127|ENSMUSG00000025355|ENSMUSG00000026792|ENSMUSG00000028587|ENSMUSG00000004952|ENSMUSG00000034329|ENSMUSG00000015127|ENSMUSG00000091898|ENSMUSG00000027559|ENSMUSG00000042828|ENSMUSG00000028405|ENSMUSG00000024136|ENSMUSG00000003581|ENSMUSG00000041261|ENSMUSG00000025218|ENSMUSG00000021611|ENSMUSG00000000171|ENSMUSG00000002308|…	96	3089
GO:0004497	monooxygenase activity	0.00226719	0.136494	ENSMUSG00000040703|ENSMUSG00000079057|ENSMUSG00000028713|ENSMUSG00000050445|ENSMUSG00000028240|ENSMUSG00000024987|ENSMUSG00000052974|ENSMUSG00000030670	8	94
GO:0016740	transferase activity	0.002512	0.148208	ENSMUSG00000067370|ENSMUSG00000069920|ENSMUSG00000051977|ENSMUSG00000033703|ENSMUSG00000031388|ENSMUSG00000030272|ENSMUSG00000019792|ENSMUSG00000022663|ENSMUSG00000074890|ENSMUSG00000028003|ENSMUSG00000005575|ENSMUSG00000039616|ENSMUSG00000028680|ENSMUSG00000044763|ENSMUSG00000036880|ENSMUSG00000021595|ENSMUSG00000025218|ENSMUSG00000031438|ENSMUSG00000053137|ENSMUSG00000047434|ENSMUSG00000026792|…	59	1730
GO:0032000	positive regulation of fatty acid beta-oxidation	0.00280269	0.158999	ENSMUSG00000031378|ENSMUSG00000055782|ENSMUSG00000054422	3	10
GO:0006625	protein targeting to peroxisome	0.00280269	0.158999	ENSMUSG00000047866|ENSMUSG00000005907|ENSMUSG00000002763	3	10
GO:0032259	methylation	0.0030545	0.166866	ENSMUSG00000053286|ENSMUSG00000024246|ENSMUSG00000051977|ENSMUSG00000019792|ENSMUSG00000041733|ENSMUSG00000042742|ENSMUSG00000074890|ENSMUSG00000022948|ENSMUSG00000044763|ENSMUSG00000021595|ENSMUSG00000026603	11	171
GO:0006914	autophagy	0.00318526	0.170846	ENSMUSG00000008604|ENSMUSG00000038295|ENSMUSG00000025737|ENSMUSG00000026792|ENSMUSG00000039168|ENSMUSG00000022663|ENSMUSG00000002820|ENSMUSG00000003037|ENSMUSG00000022765|ENSMUSG00000024413|ENSMUSG00000003068	11	172
GO:0000062	fatty-acyl-CoA binding	0.00348166	0.178392	ENSMUSG00000003809|ENSMUSG00000021620|ENSMUSG00000025745|ENSMUSG00000018574	4	24
GO:0005782	peroxisomal matrix	0.00348166	0.178392	ENSMUSG00000074064|ENSMUSG00000047866|ENSMUSG00000020087|ENSMUSG00000054422	4	24
GO:0046835	carbohydrate phosphorylation	0.00350737	0.178392	ENSMUSG00000033703|ENSMUSG00000035521|ENSMUSG00000037251	3	11
GO:0005506	iron ion binding	0.00365796	0.182898	ENSMUSG00000040703|ENSMUSG00000079057|ENSMUSG00000000673|ENSMUSG00000028713|ENSMUSG00000050445|ENSMUSG00000028240|ENSMUSG00000024588|ENSMUSG00000024987|ENSMUSG00000052974|ENSMUSG00000030670	10	150
GO:0008168	methyltransferase activity	0.003754	0.184571	ENSMUSG00000053286|ENSMUSG00000024246|ENSMUSG00000051977|ENSMUSG00000019792|ENSMUSG00000041733|ENSMUSG00000042742|ENSMUSG00000074890|ENSMUSG00000022948|ENSMUSG00000044763|ENSMUSG00000021595|ENSMUSG00000026603	11	176
GO:0031639	plasminogen activation	0.00431093	0.19565	ENSMUSG00000033831|ENSMUSG00000028001|ENSMUSG00000059406	3	12
GO:0031953	negative regulation of protein autophosphorylation	0.00431093	0.19565	ENSMUSG00000028967|ENSMUSG00000022103|ENSMUSG00000024423	3	12
GO:0007035	vacuolar acidification	0.00431093	0.19565	ENSMUSG00000001750|ENSMUSG00000028238|ENSMUSG00000022540	3	12
GO:0046686	response to cadmium ion	0.00431093	0.19565	ENSMUSG00000024413|ENSMUSG00000027227|ENSMUSG00000000673	3	12
GO:0006635	fatty acid beta-oxidation	0.00452433	0.202224	ENSMUSG00000031378|ENSMUSG00000055782|ENSMUSG00000018574|ENSMUSG00000025745|ENSMUSG00000036880	5	43
GO:0005524	ATP binding	0.00461101	0.202776	ENSMUSG00000026849|ENSMUSG00000033703|ENSMUSG00000026618|ENSMUSG00000030272|ENSMUSG00000028680|ENSMUSG00000010021|ENSMUSG00000036199|ENSMUSG00000075590|ENSMUSG00000047866|ENSMUSG00000031378|ENSMUSG00000036872|ENSMUSG00000053137|ENSMUSG00000000339|ENSMUSG00000026023|ENSMUSG00000028587|ENSMUSG00000070644|ENSMUSG00000025420|ENSMUSG00000002763|ENSMUSG00000032281|ENSMUSG00000034329|ENSMUSG00000034653|…	48	1384
GO:0015909	long-chain fatty acid transport	0.00521718	0.223053	ENSMUSG00000002985|ENSMUSG00000028773|ENSMUSG00000054422	3	13
GO:0008236	serine-type peptidase activity	0.00536936	0.224176	ENSMUSG00000024116|ENSMUSG00000025735|ENSMUSG00000022225|ENSMUSG00000047866|ENSMUSG00000035000|ENSMUSG00000058579|ENSMUSG00000020087|ENSMUSG00000028979|ENSMUSG00000059406|ENSMUSG00000045631	10	159
GO:0055038	recycling endosome membrane	0.00539542	0.224176	ENSMUSG00000026278|ENSMUSG00000026417|ENSMUSG00000050029|ENSMUSG00000003037|ENSMUSG00000021687	5	45
GO:0045879	negative regulation of smoothened signaling pathway	0.00569392	0.233293	ENSMUSG00000044952|ENSMUSG00000022105|ENSMUSG00000050382|ENSMUSG00000045039	4	28
GO:0015031	protein transport	0.00602832	0.235215	ENSMUSG00000005907|ENSMUSG00000021687|ENSMUSG00000022663|ENSMUSG00000003037|ENSMUSG00000028572|ENSMUSG00000033039|ENSMUSG00000031479|ENSMUSG00000026792|ENSMUSG00000030559|ENSMUSG00000042870|ENSMUSG00000028998|ENSMUSG00000024645|ENSMUSG00000066278|ENSMUSG00000002319|ENSMUSG00000005886|ENSMUSG00000026705|ENSMUSG00000002820|ENSMUSG00000001440|ENSMUSG00000024787|ENSMUSG00000044378|ENSMUSG00000024247|…	25	612
GO:0018095	protein polyglutamylation	0.00622951	0.235215	ENSMUSG00000031796|ENSMUSG00000036745|ENSMUSG00000020308	3	14
GO:0080009	mRNA methylation	0.00622951	0.235215	ENSMUSG00000044763|ENSMUSG00000021595|ENSMUSG00000028114	3	14
GO:0034116	positive regulation of heterotypic cell-cell adhesion	0.00622951	0.235215	ENSMUSG00000033831|ENSMUSG00000028001|ENSMUSG00000008999	3	14
GO:0001944	vasculature development	0.00636504	0.235215	ENSMUSG00000006538|ENSMUSG00000037171|ENSMUSG00000002633|ENSMUSG00000003068	4	29
GO:0032981	mitochondrial respiratory chain complex I assembly	0.00637871	0.235215	ENSMUSG00000033938|ENSMUSG00000028398|ENSMUSG00000014294|ENSMUSG00000024645|ENSMUSG00000036199	5	47
GO:1902042	negative regulation of extrinsic apoptotic signaling pathway via death domain receptors	0.00708661	0.247948	ENSMUSG00000063856|ENSMUSG00000027996|ENSMUSG00000033831|ENSMUSG00000028001	4	30
GO:0031083	BLOC-1 complex	0.0073509	0.247948	ENSMUSG00000057667|ENSMUSG00000001018|ENSMUSG00000025178	3	15
GO:0005730	nucleolus	0.00785555	0.247948	ENSMUSG00000026803|ENSMUSG00000067148|ENSMUSG00000031388|ENSMUSG00000021243|ENSMUSG00000028680|ENSMUSG00000063888|ENSMUSG00000028869|ENSMUSG00000021595|ENSMUSG00000036160|ENSMUSG00000032398|ENSMUSG00000042742|ENSMUSG00000028973|ENSMUSG00000032263|ENSMUSG00000074628|ENSMUSG00000047911|ENSMUSG00000035125|ENSMUSG00000079480|ENSMUSG00000035486|ENSMUSG00000024787|ENSMUSG00000018574|ENSMUSG00000031527|…	28	726
GO:0001558	regulation of cell growth	0.00807943	0.247948	ENSMUSG00000028062|ENSMUSG00000050106|ENSMUSG00000026686|ENSMUSG00000022105|ENSMUSG00000003068	5	50
GO:0090181	regulation of cholesterol metabolic process	0.00858399	0.247948	ENSMUSG00000002985|ENSMUSG00000030747|ENSMUSG00000018574	3	16
GO:0001972	retinoic acid binding	0.00858399	0.247948	ENSMUSG00000024987|ENSMUSG00000028003|ENSMUSG00000041550	3	16
GO:0055089	fatty acid homeostasis	0.00858399	0.247948	ENSMUSG00000031378|ENSMUSG00000002985|ENSMUSG00000030747	3	16
GO:0004089	carbonate dehydratase activity	0.00858399	0.247948	ENSMUSG00000041261|ENSMUSG00000031883|ENSMUSG00000027559	3	16
GO:0005892	acetylcholine-gated channel complex	0.00858399	0.247948	ENSMUSG00000014609|ENSMUSG00000029205|ENSMUSG00000022041	3	16
GO:0022848	acetylcholine-gated cation-selective channel activity	0.00858399	0.247948	ENSMUSG00000014609|ENSMUSG00000029205|ENSMUSG00000022041	3	16
GO:0006099	tricarboxylic acid cycle	0.00868716	0.247948	ENSMUSG00000028405|ENSMUSG00000026526|ENSMUSG00000041476|ENSMUSG00000000171	4	32
GO:0008083	growth factor activity	0.00906264	0.247948	ENSMUSG00000042826|ENSMUSG00000042423|ENSMUSG00000040888|ENSMUSG00000008999|ENSMUSG00000032179|ENSMUSG00000082361|ENSMUSG00000037171|ENSMUSG00000025405|ENSMUSG00000002308	9	146
GO:0031122	cytoplasmic microtubule organization	0.00937371	0.247948	ENSMUSG00000011589|ENSMUSG00000028680|ENSMUSG00000025420|ENSMUSG00000028572|ENSMUSG00000024146	5	52
GO:0001942	hair follicle development	0.00937371	0.247948	ENSMUSG00000025223|ENSMUSG00000002633|ENSMUSG00000043207|ENSMUSG00000024241|ENSMUSG00000024136	5	52
GO:0042738	exogenous drug catabolic process	0.00937371	0.247948	ENSMUSG00000052974|ENSMUSG00000040703|ENSMUSG00000028713|ENSMUSG00000030670|ENSMUSG00000022809	5	52
GO:0008203	cholesterol metabolic process	0.00955828	0.247948	ENSMUSG00000028240|ENSMUSG00000021273|ENSMUSG00000002985|ENSMUSG00000024588|ENSMUSG00000031594|ENSMUSG00000032081|ENSMUSG00000024413	7	97
GO:0008536	Ran GTPase binding	0.00956897	0.247948	ENSMUSG00000001440|ENSMUSG00000036966|ENSMUSG00000037415|ENSMUSG00000002319	4	33
GO:0031091	platelet alpha granule	0.00993101	0.247948	ENSMUSG00000033831|ENSMUSG00000028001|ENSMUSG00000041550	3	17
GO:0042573	retinoic acid metabolic process	0.00993101	0.247948	ENSMUSG00000024987|ENSMUSG00000032066|ENSMUSG00000040703	3	17
GO:0005927	muscle tendon junction	0.010002	0.247948	ENSMUSG00000039873|ENSMUSG00000041476	2	5
GO:0007023	post-chaperonin tubulin folding pathway	0.010002	0.247948	ENSMUSG00000039230|ENSMUSG00000039233	2	5
GO:0007028	cytoplasm organization	0.010002	0.247948	ENSMUSG00000026380|ENSMUSG00000090935	2	5
GO:0033092	positive regulation of immature T cell proliferation in thymus	0.010002	0.247948	ENSMUSG00000027399|ENSMUSG00000002633	2	5
GO:0060155	platelet dense granule organization	0.010002	0.247948	ENSMUSG00000057667|ENSMUSG00000030559	2	5
GO:0043152	induction of bacterial agglutination	0.010002	0.247948	ENSMUSG00000033831|ENSMUSG00000028001	2	5
GO:0004563	beta-N-acetylhexosaminidase activity	0.010002	0.247948	ENSMUSG00000000594|ENSMUSG00000025232	2	5
GO:0016671	oxidoreductase activity, acting on a sulfur group of donors, disulfide as acceptor	0.010002	0.247948	ENSMUSG00000023094|ENSMUSG00000051236	2	5
GO:0048039	ubiquinone binding	0.010002	0.247948	ENSMUSG00000039914|ENSMUSG00000000171	2	5
GO:0006482	protein demethylation	0.010002	0.247948	ENSMUSG00000030718|ENSMUSG00000039754	2	5
GO:0018812	3-hydroxyacyl-CoA dehydratase activity	0.010002	0.247948	ENSMUSG00000035376|ENSMUSG00000033629	2	5
GO:0043217	myelin maintenance	0.010002	0.247948	ENSMUSG00000031378|ENSMUSG00000055782	2	5
GO:0043516	regulation of DNA damage response, signal transduction by p53 class mediator	0.010002	0.247948	ENSMUSG00000043207|ENSMUSG00000026603	2	5
GO:0003986	acetyl-CoA hydrolase activity	0.010002	0.247948	ENSMUSG00000021620|ENSMUSG00000036880	2	5
GO:0051000	positive regulation of nitric-oxide synthase activity	0.0113939	0.275869	ENSMUSG00000002985|ENSMUSG00000021611|ENSMUSG00000037580	3	18
GO:0005666	RNA polymerase III complex	0.0113939	0.275869	ENSMUSG00000067148|ENSMUSG00000027427|ENSMUSG00000033020	3	18
GO:0007596	blood coagulation	0.0114985	0.275869	ENSMUSG00000029664|ENSMUSG00000002633|ENSMUSG00000028001|ENSMUSG00000014418|ENSMUSG00000033831|ENSMUSG00000057667	6	77
GO:0032543	mitochondrial translation	0.0115024	0.275869	ENSMUSG00000038880|ENSMUSG00000002767|ENSMUSG00000026618|ENSMUSG00000028292	4	35
GO:0048468	cell development	0.0125564	0.278804	ENSMUSG00000001504|ENSMUSG00000002633|ENSMUSG00000060969|ENSMUSG00000008999	4	36
GO:0034361	very-low-density lipoprotein particle	0.0129743	0.278804	ENSMUSG00000002985|ENSMUSG00000032081|ENSMUSG00000074336	3	19
GO:0050765	negative regulation of phagocytosis	0.0129743	0.278804	ENSMUSG00000022663|ENSMUSG00000037432|ENSMUSG00000028221	3	19
GO:0048546	digestive tract morphogenesis	0.0129743	0.278804	ENSMUSG00000002633|ENSMUSG00000027996|ENSMUSG00000037171	3	19
GO:0036041	long-chain fatty acid binding	0.0131369	0.278804	ENSMUSG00000028773|ENSMUSG00000022323	2	6
GO:0005577	fibrinogen complex	0.0131369	0.278804	ENSMUSG00000033831|ENSMUSG00000028001	2	6
GO:0090383	phagosome acidification	0.0131369	0.278804	ENSMUSG00000001750|ENSMUSG00000030559	2	6
GO:0000738	DNA catabolic process, exonucleolytic	0.0131369	0.278804	ENSMUSG00000031527|ENSMUSG00000030929	2	6
GO:0003272	endocardial cushion formation	0.0131369	0.278804	ENSMUSG00000008999|ENSMUSG00000032179	2	6
GO:0072378	blood coagulation, fibrin clot formation	0.0131369	0.278804	ENSMUSG00000033831|ENSMUSG00000028001	2	6
GO:1905516	positive regulation of fertilization	0.0131369	0.278804	ENSMUSG00000045312|ENSMUSG00000051977	2	6
GO:0097006	regulation of plasma lipoprotein particle levels	0.0131369	0.278804	ENSMUSG00000002985|ENSMUSG00000030747	2	6
GO:0034363	intermediate-density lipoprotein particle	0.0131369	0.278804	ENSMUSG00000002985|ENSMUSG00000032081	2	6
GO:1990918	double-strand break repair involved in meiotic recombination	0.0131369	0.278804	ENSMUSG00000034329|ENSMUSG00000051977	2	6
GO:0019068	virion assembly	0.0131369	0.278804	ENSMUSG00000002985|ENSMUSG00000027465	2	6
GO:0001503	ossification	0.0133678	0.281679	ENSMUSG00000001750|ENSMUSG00000024247|ENSMUSG00000049551|ENSMUSG00000008999|ENSMUSG00000006538|ENSMUSG00000032179|ENSMUSG00000022868	7	104
GO:0006915	apoptotic process	0.0145643	0.298528	ENSMUSG00000039168|ENSMUSG00000028680|ENSMUSG00000036199|ENSMUSG00000066900|ENSMUSG00000027835|ENSMUSG00000017607|ENSMUSG00000037752|ENSMUSG00000034958|ENSMUSG00000063856|ENSMUSG00000027131|ENSMUSG00000001750|ENSMUSG00000037316|ENSMUSG00000003068|ENSMUSG00000032380|ENSMUSG00000026278|ENSMUSG00000027996|ENSMUSG00000022314|ENSMUSG00000002820|ENSMUSG00000014791|ENSMUSG00000003604|ENSMUSG00000022105|…	22	561
GO:0000038	very long-chain fatty acid metabolic process	0.0146734	0.298528	ENSMUSG00000031378|ENSMUSG00000055782|ENSMUSG00000032281	3	20
GO:0006783	heme biosynthetic process	0.0146734	0.298528	ENSMUSG00000024588|ENSMUSG00000006373|ENSMUSG00000022742	3	20
GO:0005922	connexin complex	0.0146734	0.298528	ENSMUSG00000019867|ENSMUSG00000051056|ENSMUSG00000046352	3	20
GO:0072520	seminiferous tubule development	0.0146734	0.298528	ENSMUSG00000034329|ENSMUSG00000063049|ENSMUSG00000027465	3	20
GO:0007286	spermatid development	0.0159237	0.301128	ENSMUSG00000021595|ENSMUSG00000063049|ENSMUSG00000003068|ENSMUSG00000028572|ENSMUSG00000029707|ENSMUSG00000034329|ENSMUSG00000034653|ENSMUSG00000043648	8	134
GO:0016887	ATPase activity	0.0159472	0.301128	ENSMUSG00000031378|ENSMUSG00000055782|ENSMUSG00000026849|ENSMUSG00000036872|ENSMUSG00000005907|ENSMUSG00000020708|ENSMUSG00000010021|ENSMUSG00000028973|ENSMUSG00000025420|ENSMUSG00000002763|ENSMUSG00000050382	11	218
GO:0031410	cytoplasmic vesicle	0.0160845	0.301128	ENSMUSG00000037580|ENSMUSG00000026849|ENSMUSG00000020570|ENSMUSG00000039395|ENSMUSG00000059361|ENSMUSG00000003037|ENSMUSG00000045414|ENSMUSG00000028221|ENSMUSG00000038295|ENSMUSG00000024787|ENSMUSG00000035640|ENSMUSG00000030559|ENSMUSG00000026791|ENSMUSG00000032281|ENSMUSG00000005886|ENSMUSG00000008604|ENSMUSG00000063354|ENSMUSG00000029684|ENSMUSG00000042828|ENSMUSG00000020708|ENSMUSG00000025582|…	29	806
GO:0008137	NADH dehydrogenase (ubiquinone) activity	0.0164923	0.301128	ENSMUSG00000033938|ENSMUSG00000014294|ENSMUSG00000036199	3	21
GO:0090166	Golgi disassembly	0.0166386	0.301128	ENSMUSG00000035486|ENSMUSG00000028680	2	7
GO:1900223	positive regulation of amyloid-beta clearance	0.0166386	0.301128	ENSMUSG00000002985|ENSMUSG00000073988	2	7
GO:0042760	very long-chain fatty acid catabolic process	0.0166386	0.301128	ENSMUSG00000031378|ENSMUSG00000055782	2	7
GO:0006689	ganglioside catabolic process	0.0166386	0.301128	ENSMUSG00000000594|ENSMUSG00000025232	2	7
GO:0016765	transferase activity, transferring alkyl or aryl (other than methyl) groups	0.0166386	0.301128	ENSMUSG00000003585|ENSMUSG00000021273	2	7
GO:0005113	patched binding	0.0166386	0.301128	ENSMUSG00000006538|ENSMUSG00000002633	2	7
GO:0060428	lung epithelium development	0.0166386	0.301128	ENSMUSG00000028967|ENSMUSG00000002633	2	7
GO:0031597	cytosolic proteasome complex	0.0166386	0.301128	ENSMUSG00000008604|ENSMUSG00000020708	2	7
GO:0033162	melanosome membrane	0.0166386	0.301128	ENSMUSG00000030559|ENSMUSG00000039395	2	7
GO:0030915	Smc5-Smc6 complex	0.0166386	0.301128	ENSMUSG00000040331|ENSMUSG00000020608	2	7
GO:0090370	negative regulation of cholesterol efflux	0.0166386	0.301128	ENSMUSG00000002985|ENSMUSG00000002633	2	7
GO:0090277	positive regulation of peptide hormone secretion	0.0166386	0.301128	ENSMUSG00000033831|ENSMUSG00000028001	2	7
GO:1905538	polysome binding	0.0166386	0.301128	ENSMUSG00000020770|ENSMUSG00000024423	2	7
GO:0034504	protein localization to nucleus	0.0173803	0.312633	ENSMUSG00000002633|ENSMUSG00000008999|ENSMUSG00000020849|ENSMUSG00000026849	4	40
GO:0008233	peptidase activity	0.0178854	0.319445	ENSMUSG00000024116|ENSMUSG00000002633|ENSMUSG00000025735|ENSMUSG00000046269|ENSMUSG00000022225|ENSMUSG00000039263|ENSMUSG00000038836|ENSMUSG00000047866|ENSMUSG00000028837|ENSMUSG00000035000|ENSMUSG00000035227|ENSMUSG00000006538|ENSMUSG00000002820|ENSMUSG00000022057|ENSMUSG00000058579|ENSMUSG00000020087|ENSMUSG00000028979|ENSMUSG00000043207|ENSMUSG00000025355|ENSMUSG00000045631	20	506
GO:0006979	response to oxidative stress	0.0181597	0.319445	ENSMUSG00000002985|ENSMUSG00000023094|ENSMUSG00000027559|ENSMUSG00000026849|ENSMUSG00000063856|ENSMUSG00000074628|ENSMUSG00000051236	7	111
GO:0005243	gap junction channel activity	0.0184318	0.319445	ENSMUSG00000019867|ENSMUSG00000051056|ENSMUSG00000046352	3	22
GO:0048646	anatomical structure formation involved in morphogenesis	0.0184318	0.319445	ENSMUSG00000002633|ENSMUSG00000037171|ENSMUSG00000008999	3	22
GO:0042572	retinol metabolic process	0.0184318	0.319445	ENSMUSG00000020621|ENSMUSG00000061808|ENSMUSG00000028003	3	22
GO:0019825	oxygen binding	0.0184318	0.319445	ENSMUSG00000052974|ENSMUSG00000028011|ENSMUSG00000000673	3	22
GO:0005768	endosome	0.018517	0.319445	ENSMUSG00000028062|ENSMUSG00000028221|ENSMUSG00000021687|ENSMUSG00000028003|ENSMUSG00000003037|ENSMUSG00000033039|ENSMUSG00000025178|ENSMUSG00000031479|ENSMUSG00000002985|ENSMUSG00000066278|ENSMUSG00000042870|ENSMUSG00000050029|ENSMUSG00000045092|ENSMUSG00000063354|ENSMUSG00000028238|ENSMUSG00000025127|ENSMUSG00000026088|ENSMUSG00000003581|ENSMUSG00000026278|ENSMUSG00000056429|ENSMUSG00000029130|…	25	677
GO:0045454	cell redox homeostasis	0.0202023	0.328545	ENSMUSG00000063856|ENSMUSG00000028343|ENSMUSG00000005354|ENSMUSG00000038991|ENSMUSG00000075700	5	64
GO:0044829	positive regulation by host of viral genome replication	0.020489	0.328545	ENSMUSG00000034653|ENSMUSG00000027465	2	8
GO:0072562	blood microparticle	0.020489	0.328545	ENSMUSG00000033831|ENSMUSG00000028001	2	8
GO:1901029	negative regulation of mitochondrial outer membrane permeabilization involved in apoptotic signaling pathway	0.020489	0.328545	ENSMUSG00000026278|ENSMUSG00000036880	2	8
GO:0007021	tubulin complex assembly	0.020489	0.328545	ENSMUSG00000039230|ENSMUSG00000039233	2	8
GO:0010972	negative regulation of G2/M transition of mitotic cell cycle	0.020489	0.328545	ENSMUSG00000003604|ENSMUSG00000022314	2	8
GO:0032927	positive regulation of activin receptor signaling pathway	0.020489	0.328545	ENSMUSG00000037171|ENSMUSG00000090935	2	8
GO:1902275	regulation of chromatin organization	0.020489	0.328545	ENSMUSG00000027067|ENSMUSG00000039754	2	8
GO:0005750	mitochondrial respiratory chain complex III	0.020489	0.328545	ENSMUSG00000022551|ENSMUSG00000038462	2	8
GO:0032874	positive regulation of stress-activated MAPK cascade	0.0204923	0.328545	ENSMUSG00000027399|ENSMUSG00000027835|ENSMUSG00000041605	3	23
GO:0030902	hindbrain development	0.0204923	0.328545	ENSMUSG00000002633|ENSMUSG00000008999|ENSMUSG00000032179	3	23
GO:0016831	carboxy-lyase activity	0.0204923	0.328545	ENSMUSG00000075543|ENSMUSG00000022814|ENSMUSG00000074064	3	23
GO:0032006	regulation of TOR signaling	0.0204923	0.328545	ENSMUSG00000043207|ENSMUSG00000027650|ENSMUSG00000000149	3	23
GO:0030154	cell differentiation	0.0207382	0.330691	ENSMUSG00000020308|ENSMUSG00000030272|ENSMUSG00000008999|ENSMUSG00000006538|ENSMUSG00000028572|ENSMUSG00000040850|ENSMUSG00000036196|ENSMUSG00000003070|ENSMUSG00000022179|ENSMUSG00000021595|ENSMUSG00000021594|ENSMUSG00000025355|ENSMUSG00000000149|ENSMUSG00000034653|ENSMUSG00000021281|ENSMUSG00000024423|ENSMUSG00000055733|ENSMUSG00000032179|ENSMUSG00000048938|ENSMUSG00000027579|ENSMUSG00000036745|…	34	1002
GO:0055085	transmembrane transport	0.0214629	0.337122	ENSMUSG00000031378|ENSMUSG00000055782|ENSMUSG00000038201|ENSMUSG00000050556|ENSMUSG00000018999|ENSMUSG00000029650|ENSMUSG00000063354|ENSMUSG00000028973|ENSMUSG00000026791|ENSMUSG00000021336|ENSMUSG00000003528|ENSMUSG00000037344|ENSMUSG00000036872|ENSMUSG00000036196|ENSMUSG00000019080|ENSMUSG00000044378|ENSMUSG00000046352	17	417
GO:0007173	epidermal growth factor receptor signaling pathway	0.0216623	0.337122	ENSMUSG00000082361|ENSMUSG00000026417|ENSMUSG00000021501|ENSMUSG00000024241	4	43
GO:0034198	cellular response to amino acid starvation	0.0216623	0.337122	ENSMUSG00000042742|ENSMUSG00000039168|ENSMUSG00000025737|ENSMUSG00000024423	4	43
GO:0030163	protein catabolic process	0.0216623	0.337122	ENSMUSG00000047866|ENSMUSG00000026792|ENSMUSG00000028356|ENSMUSG00000020708	4	43
GO:0005929	cilium	0.0217129	0.337122	ENSMUSG00000026649|ENSMUSG00000022236|ENSMUSG00000049488|ENSMUSG00000020308|ENSMUSG00000026679|ENSMUSG00000027227|ENSMUSG00000031796|ENSMUSG00000036745|ENSMUSG00000003037|ENSMUSG00000010021|ENSMUSG00000047528|ENSMUSG00000022765|ENSMUSG00000042050|ENSMUSG00000040586|ENSMUSG00000050382	15	353
GO:0071897	DNA biosynthetic process	0.0226741	0.346391	ENSMUSG00000025218|ENSMUSG00000021611|ENSMUSG00000035824	3	24
GO:0034622	cellular protein-containing complex assembly	0.0226741	0.346391	ENSMUSG00000033831|ENSMUSG00000030909|ENSMUSG00000028001	3	24
GO:0006869	lipid transport	0.0231345	0.346391	ENSMUSG00000002985|ENSMUSG00000074336|ENSMUSG00000000594|ENSMUSG00000079608|ENSMUSG00000041736|ENSMUSG00000032081|ENSMUSG00000024413	7	117
GO:0030133	transport vesicle	0.0232203	0.346391	ENSMUSG00000002633|ENSMUSG00000057667|ENSMUSG00000026417|ENSMUSG00000059361	4	44
GO:0019843	rRNA binding	0.0232203	0.346391	ENSMUSG00000031527|ENSMUSG00000001983|ENSMUSG00000046756|ENSMUSG00000020832	4	44
GO:0061676	importin-alpha family protein binding	0.0246704	0.346391	ENSMUSG00000001440|ENSMUSG00000022105	2	9
GO:0046975	histone methyltransferase activity (H3-K36 specific)	0.0246704	0.346391	ENSMUSG00000051977|ENSMUSG00000026603	2	9
GO:0060287	epithelial cilium movement involved in determination of left/right asymmetry	0.0246704	0.346391	ENSMUSG00000040586|ENSMUSG00000045039	2	9
GO:0051302	regulation of cell division	0.0246704	0.346391	ENSMUSG00000011589|ENSMUSG00000028680	2	9
GO:0006084	acetyl-CoA metabolic process	0.0246704	0.346391	ENSMUSG00000021620|ENSMUSG00000036880	2	9
GO:0003988	acetyl-CoA C-acyltransferase activity	0.0246704	0.346391	ENSMUSG00000025745|ENSMUSG00000036880	2	9
GO:0006122	mitochondrial electron transport, ubiquinol to cytochrome c	0.0246704	0.346391	ENSMUSG00000022551|ENSMUSG00000038462	2	9
GO:0051055	negative regulation of lipid biosynthetic process	0.0246704	0.346391	ENSMUSG00000002985|ENSMUSG00000003068	2	9
GO:0000467	exonucleolytic trimming to generate mature 3'-end of 5.8S rRNA from tricistronic rRNA transcript (SSU-rRNA, 5.8S rRNA, LSU-rRNA)	0.0246704	0.346391	ENSMUSG00000031527|ENSMUSG00000030929	2	9
GO:0046322	negative regulation of fatty acid oxidation	0.0246704	0.346391	ENSMUSG00000030747|ENSMUSG00000018574	2	9
GO:0003995	acyl-CoA dehydrogenase activity	0.0246704	0.346391	ENSMUSG00000003809|ENSMUSG00000018574	2	9
GO:0046085	adenosine metabolic process	0.0246704	0.346391	ENSMUSG00000020622|ENSMUSG00000032561	2	9
GO:0043569	negative regulation of insulin-like growth factor receptor signaling pathway	0.0246704	0.346391	ENSMUSG00000032179|ENSMUSG00000042828	2	9
GO:0045047	protein targeting to ER	0.0246704	0.346391	ENSMUSG00000022711|ENSMUSG00000035227	2	9
GO:0098887	neurotransmitter receptor transport, endosome to postsynaptic membrane	0.0246704	0.346391	ENSMUSG00000005886|ENSMUSG00000003037	2	9
GO:0055088	lipid homeostasis	0.0248447	0.346391	ENSMUSG00000002985|ENSMUSG00000043286|ENSMUSG00000048938|ENSMUSG00000022809	4	45
GO:0005794	Golgi apparatus	0.0248932	0.346391	ENSMUSG00000018999|ENSMUSG00000067370|ENSMUSG00000069920|ENSMUSG00000021687|ENSMUSG00000028838|ENSMUSG00000035000|ENSMUSG00000027835|ENSMUSG00000045414|ENSMUSG00000039901|ENSMUSG00000090019|ENSMUSG00000002985|ENSMUSG00000031438|ENSMUSG00000035521|ENSMUSG00000030559|ENSMUSG00000050106|ENSMUSG00000036620|ENSMUSG00000032281|ENSMUSG00000039357|ENSMUSG00000005886|ENSMUSG00000037953|ENSMUSG00000026705|…	42	1310
GO:0031514	motile cilium	0.0254121	0.351951	ENSMUSG00000022236|ENSMUSG00000020308|ENSMUSG00000026679|ENSMUSG00000027227|ENSMUSG00000031796|ENSMUSG00000046192|ENSMUSG00000047528|ENSMUSG00000040586	8	147
GO:0031225	anchored component of membrane	0.0262759	0.362215	ENSMUSG00000024116|ENSMUSG00000024366|ENSMUSG00000031119|ENSMUSG00000025355|ENSMUSG00000038173|ENSMUSG00000022103|ENSMUSG00000047139|ENSMUSG00000003070	8	148
GO:0007040	lysosome organization	0.0265359	0.362412	ENSMUSG00000028572|ENSMUSG00000001018|ENSMUSG00000032561|ENSMUSG00000025232	4	46
GO:0006281	DNA repair	0.0272766	0.369268	ENSMUSG00000008604|ENSMUSG00000037262|ENSMUSG00000037572|ENSMUSG00000040331|ENSMUSG00000022314|ENSMUSG00000026526|ENSMUSG00000025218|ENSMUSG00000027067|ENSMUSG00000009640|ENSMUSG00000020608|ENSMUSG00000040850|ENSMUSG00000034329|ENSMUSG00000025384|ENSMUSG00000043207|ENSMUSG00000051235	15	364
GO:0009880	embryonic pattern specification	0.0274014	0.369268	ENSMUSG00000006538|ENSMUSG00000037171|ENSMUSG00000008999	3	26
GO:0046638	positive regulation of alpha-beta T cell differentiation	0.0291659	0.369268	ENSMUSG00000006538|ENSMUSG00000002633	2	10
GO:0045542	positive regulation of cholesterol biosynthetic process	0.0291659	0.369268	ENSMUSG00000003585|ENSMUSG00000028240	2	10
GO:0070740	tubulin-glutamic acid ligase activity	0.0291659	0.369268	ENSMUSG00000036745|ENSMUSG00000020308	2	10
GO:1990535	neuron projection maintenance	0.0291659	0.369268	ENSMUSG00000031378|ENSMUSG00000055782	2	10
GO:0060710	chorio-allantoic fusion	0.0291659	0.369268	ENSMUSG00000008999|ENSMUSG00000032179	2	10
GO:0035646	endosome to melanosome transport	0.0291659	0.369268	ENSMUSG00000057667|ENSMUSG00000030559	2	10
GO:0045717	negative regulation of fatty acid biosynthetic process	0.0291659	0.369268	ENSMUSG00000028240|ENSMUSG00000018574	2	10
GO:0043276	anoikis	0.0291659	0.369268	ENSMUSG00000032380|ENSMUSG00000003068	2	10
GO:0006707	cholesterol catabolic process	0.0291659	0.369268	ENSMUSG00000002985|ENSMUSG00000028240	2	10
GO:0003954	NADH dehydrogenase activity	0.0291659	0.369268	ENSMUSG00000033938|ENSMUSG00000036199	2	10
GO:0016558	protein import into peroxisome matrix	0.0291659	0.369268	ENSMUSG00000005907|ENSMUSG00000002763	2	10
GO:0018026	peptidyl-lysine monomethylation	0.0291659	0.369268	ENSMUSG00000022948|ENSMUSG00000026603	2	10
GO:0000050	urea cycle	0.0291659	0.369268	ENSMUSG00000026526|ENSMUSG00000031173	2	10
GO:0033539	fatty acid beta-oxidation using acyl-CoA dehydrogenase	0.0291659	0.369268	ENSMUSG00000003809|ENSMUSG00000018574	2	10
GO:0045839	negative regulation of mitotic nuclear division	0.0291659	0.369268	ENSMUSG00000022369|ENSMUSG00000008999	2	10
GO:0004252	serine-type endopeptidase activity	0.029899	0.370235	ENSMUSG00000024116|ENSMUSG00000025735|ENSMUSG00000022225|ENSMUSG00000047866|ENSMUSG00000035000|ENSMUSG00000058579|ENSMUSG00000020087|ENSMUSG00000028979|ENSMUSG00000045631	9	181
GO:0008016	regulation of heart contraction	0.0299464	0.370235	ENSMUSG00000043207|ENSMUSG00000010066|ENSMUSG00000038239	3	27
GO:0005319	lipid transporter activity	0.0299464	0.370235	ENSMUSG00000002985|ENSMUSG00000000594|ENSMUSG00000024413	3	27
GO:0030488	tRNA methylation	0.0299464	0.370235	ENSMUSG00000024246|ENSMUSG00000074890|ENSMUSG00000021595	3	27
GO:0009117	nucleotide metabolic process	0.0299464	0.370235	ENSMUSG00000020622|ENSMUSG00000045211|ENSMUSG00000032561	3	27
GO:0010862	positive regulation of pathway-restricted SMAD protein phosphorylation	0.0320152	0.387919	ENSMUSG00000037171|ENSMUSG00000025405|ENSMUSG00000008999|ENSMUSG00000032179	4	49
GO:0006805	xenobiotic metabolic process	0.0322285	0.387919	ENSMUSG00000052974|ENSMUSG00000024987|ENSMUSG00000040703|ENSMUSG00000030670|ENSMUSG00000022809	5	73
GO:0016627	oxidoreductase activity, acting on the CH-CH group of donors	0.0326115	0.387919	ENSMUSG00000003809|ENSMUSG00000021594|ENSMUSG00000018574	3	28
GO:0042311	vasodilation	0.0326115	0.387919	ENSMUSG00000063856|ENSMUSG00000002985|ENSMUSG00000037580	3	28
GO:0017147	Wnt-protein binding	0.0326115	0.387919	ENSMUSG00000020218|ENSMUSG00000049551|ENSMUSG00000027996	3	28
GO:0019915	lipid storage	0.0326115	0.387919	ENSMUSG00000000594|ENSMUSG00000030747|ENSMUSG00000025232	3	28
GO:0071456	cellular response to hypoxia	0.0337893	0.388507	ENSMUSG00000021611|ENSMUSG00000000171|ENSMUSG00000036880|ENSMUSG00000037161|ENSMUSG00000054422	5	74
GO:0042759	long-chain fatty acid biosynthetic process	0.0339592	0.388507	ENSMUSG00000010663|ENSMUSG00000032281	2	11
GO:0006895	Golgi to endosome transport	0.0339592	0.388507	ENSMUSG00000026705|ENSMUSG00000022946	2	11
GO:0071383	cellular response to steroid hormone stimulus	0.0339592	0.388507	ENSMUSG00000024413|ENSMUSG00000037161	2	11
GO:0042074	cell migration involved in gastrulation	0.0339592	0.388507	ENSMUSG00000037171|ENSMUSG00000045039	2	11
GO:0005751	mitochondrial respiratory chain complex IV	0.0339592	0.388507	ENSMUSG00000038462|ENSMUSG00000029632	2	11
GO:0006264	mitochondrial DNA replication	0.0339592	0.388507	ENSMUSG00000025209|ENSMUSG00000035824	2	11
GO:0043653	mitochondrial fragmentation involved in apoptotic process	0.0339592	0.388507	ENSMUSG00000022663|ENSMUSG00000025582	2	11
GO:0060253	negative regulation of glial cell proliferation	0.0339592	0.388507	ENSMUSG00000021611|ENSMUSG00000041736	2	11
GO:0009636	response to toxic substance	0.0339779	0.388507	ENSMUSG00000063856|ENSMUSG00000052974|ENSMUSG00000070687|ENSMUSG00000073988	4	50
GO:0017124	SH3 domain binding	0.0345498	0.393521	ENSMUSG00000063856|ENSMUSG00000024241|ENSMUSG00000026679|ENSMUSG00000028967|ENSMUSG00000021057|ENSMUSG00000014791|ENSMUSG00000031312	7	128
GO:0008340	determination of adult lifespan	0.0353961	0.398545	ENSMUSG00000039428|ENSMUSG00000026380|ENSMUSG00000043207	3	29
GO:0070328	triglyceride homeostasis	0.0353961	0.398545	ENSMUSG00000002985|ENSMUSG00000032081|ENSMUSG00000074336	3	29
GO:0006486	protein glycosylation	0.0353962	0.398545	ENSMUSG00000069920|ENSMUSG00000067370|ENSMUSG00000024413|ENSMUSG00000028838|ENSMUSG00000039357	5	75
GO:0006508	proteolysis	0.0375439	0.414216	ENSMUSG00000024116|ENSMUSG00000002633|ENSMUSG00000020877|ENSMUSG00000046269|ENSMUSG00000022225|ENSMUSG00000038836|ENSMUSG00000047866|ENSMUSG00000022057|ENSMUSG00000035227|ENSMUSG00000006538|ENSMUSG00000002820|ENSMUSG00000035000|ENSMUSG00000058579|ENSMUSG00000020087|ENSMUSG00000028979|ENSMUSG00000059406|ENSMUSG00000067276|ENSMUSG00000039263|ENSMUSG00000045631	19	516
GO:0042626	ATPase-coupled transmembrane transporter activity	0.0381091	0.414216	ENSMUSG00000031378|ENSMUSG00000055782|ENSMUSG00000028973|ENSMUSG00000036872	4	52
GO:0097190	apoptotic signaling pathway	0.0381091	0.414216	ENSMUSG00000002633|ENSMUSG00000047139|ENSMUSG00000036199|ENSMUSG00000039168	4	52
GO:0071333	cellular response to glucose stimulus	0.0381091	0.414216	ENSMUSG00000063856|ENSMUSG00000032081|ENSMUSG00000050556|ENSMUSG00000028240	4	52
GO:0007267	cell-cell signaling	0.0387496	0.414216	ENSMUSG00000006538|ENSMUSG00000019867|ENSMUSG00000002633|ENSMUSG00000051056|ENSMUSG00000046352	5	77
GO:0034629	cellular protein-containing complex localization	0.0390346	0.414216	ENSMUSG00000001018|ENSMUSG00000029684	2	12
GO:0008090	retrograde axonal transport	0.0390346	0.414216	ENSMUSG00000001018|ENSMUSG00000037161	2	12
GO:0046688	response to copper ion	0.0390346	0.414216	ENSMUSG00000027399|ENSMUSG00000027227	2	12
GO:0043248	proteasome assembly	0.0390346	0.414216	ENSMUSG00000042541|ENSMUSG00000024537	2	12
GO:0033089	positive regulation of T cell differentiation in thymus	0.0390346	0.414216	ENSMUSG00000006538|ENSMUSG00000002633	2	12
GO:0042627	chylomicron	0.0390346	0.414216	ENSMUSG00000002985|ENSMUSG00000032081	2	12
GO:0002161	aminoacyl-tRNA editing activity	0.0390346	0.414216	ENSMUSG00000020956|ENSMUSG00000026618	2	12
GO:0016580	Sin3 complex	0.0390346	0.414216	ENSMUSG00000063049|ENSMUSG00000066900	2	12
GO:0005675	transcription factor TFIIH holo complex	0.0390346	0.414216	ENSMUSG00000021548|ENSMUSG00000020708	2	12
GO:0035770	ribonucleoprotein granule	0.0390346	0.414216	ENSMUSG00000034653|ENSMUSG00000018765	2	12
GO:0005736	RNA polymerase I complex	0.0390346	0.414216	ENSMUSG00000067148|ENSMUSG00000033020	2	12
GO:0005576	extracellular region	0.0399161	0.422052	ENSMUSG00000074336|ENSMUSG00000068860|ENSMUSG00000012889|ENSMUSG00000035279|ENSMUSG00000008999|ENSMUSG00000024136|ENSMUSG00000023571|ENSMUSG00000028001|ENSMUSG00000022868|ENSMUSG00000058579|ENSMUSG00000045414|ENSMUSG00000061808|ENSMUSG00000032081|ENSMUSG00000025355|ENSMUSG00000031535|ENSMUSG00000021595|ENSMUSG00000032561|ENSMUSG00000022225|ENSMUSG00000035521|ENSMUSG00000026417|ENSMUSG00000029664|…	50	1661
GO:0030182	neuron differentiation	0.0405798	0.427189	ENSMUSG00000026686|ENSMUSG00000033585|ENSMUSG00000060969|ENSMUSG00000025223|ENSMUSG00000001504|ENSMUSG00000075590|ENSMUSG00000022105|ENSMUSG00000025128	8	162
GO:0051260	protein homooligomerization	0.0409407	0.427189	ENSMUSG00000038201|ENSMUSG00000034110|ENSMUSG00000071648|ENSMUSG00000042828|ENSMUSG00000044952|ENSMUSG00000050556	6	105
GO:0031016	pancreas development	0.0413198	0.427189	ENSMUSG00000006538|ENSMUSG00000002633|ENSMUSG00000075700	3	31
GO:0050768	negative regulation of neurogenesis	0.0413198	0.427189	ENSMUSG00000026176|ENSMUSG00000047139|ENSMUSG00000008999	3	31
GO:0043231	intracellular membrane-bounded organelle	0.0417213	0.427189	ENSMUSG00000026849|ENSMUSG00000028240|ENSMUSG00000028003|ENSMUSG00000030670|ENSMUSG00000050445|ENSMUSG00000040703|ENSMUSG00000021594|ENSMUSG00000025737|ENSMUSG00000010663|ENSMUSG00000028713|ENSMUSG00000024987|ENSMUSG00000035561|ENSMUSG00000066278|ENSMUSG00000032281|ENSMUSG00000031173|ENSMUSG00000045092|ENSMUSG00000006373|ENSMUSG00000048878|ENSMUSG00000027884|ENSMUSG00000032495|ENSMUSG00000021273|…	32	989
GO:0060395	SMAD protein signal transduction	0.0422903	0.427189	ENSMUSG00000037171|ENSMUSG00000025405|ENSMUSG00000032179|ENSMUSG00000025232|ENSMUSG00000008999	5	79
GO:0040008	regulation of growth	0.0422903	0.427189	ENSMUSG00000006538|ENSMUSG00000063049|ENSMUSG00000044952|ENSMUSG00000009640|ENSMUSG00000033585	5	79
GO:0006821	chloride transport	0.0422903	0.427189	ENSMUSG00000022949|ENSMUSG00000036196|ENSMUSG00000041736|ENSMUSG00000027884|ENSMUSG00000034714	5	79
GO:0005543	phospholipid binding	0.0424663	0.427189	ENSMUSG00000054453|ENSMUSG00000031173|ENSMUSG00000054422|ENSMUSG00000002985|ENSMUSG00000004952|ENSMUSG00000032081	6	106
GO:0043022	ribosome binding	0.0425154	0.427189	ENSMUSG00000031388|ENSMUSG00000031527|ENSMUSG00000038884|ENSMUSG00000024423	4	54
GO:0030178	negative regulation of Wnt signaling pathway	0.0425154	0.427189	ENSMUSG00000002633|ENSMUSG00000020218|ENSMUSG00000031535|ENSMUSG00000027996	4	54
GO:0031175	neuron projection development	0.0429755	0.427189	ENSMUSG00000026849|ENSMUSG00000001018|ENSMUSG00000034958|ENSMUSG00000002985|ENSMUSG00000033039|ENSMUSG00000057667|ENSMUSG00000047139|ENSMUSG00000022105	8	164
GO:0030176	integral component of endoplasmic reticulum membrane	0.0440271	0.427189	ENSMUSG00000018999|ENSMUSG00000047434|ENSMUSG00000033629|ENSMUSG00000030747|ENSMUSG00000035376|ENSMUSG00000043207	6	107
GO:0001778	plasma membrane repair	0.0443767	0.427189	ENSMUSG00000037432|ENSMUSG00000042828	2	13
GO:0008253	5'-nucleotidase activity	0.0443767	0.427189	ENSMUSG00000020622|ENSMUSG00000032561	2	13
GO:0042761	very long-chain fatty acid biosynthetic process	0.0443767	0.427189	ENSMUSG00000035376|ENSMUSG00000033629	2	13
GO:0006779	porphyrin-containing compound biosynthetic process	0.0443767	0.427189	ENSMUSG00000024588|ENSMUSG00000022742	2	13
GO:0017069	snRNA binding	0.0443767	0.427189	ENSMUSG00000029402|ENSMUSG00000048878	2	13
GO:0097320	plasma membrane tubulation	0.0443767	0.427189	ENSMUSG00000033039|ENSMUSG00000029684	2	13
GO:0008347	glial cell migration	0.0443767	0.427189	ENSMUSG00000033585|ENSMUSG00000041736	2	13
GO:0010762	regulation of fibroblast migration	0.0443767	0.427189	ENSMUSG00000040945|ENSMUSG00000000149	2	13
GO:0006996	organelle organization	0.0443767	0.427189	ENSMUSG00000014418|ENSMUSG00000026849	2	13
GO:0030168	platelet activation	0.0444566	0.427189	ENSMUSG00000033831|ENSMUSG00000057667|ENSMUSG00000028001	3	32
GO:0003678	DNA helicase activity	0.0444566	0.427189	ENSMUSG00000025209|ENSMUSG00000034329|ENSMUSG00000020079	3	32
GO:0008089	anterograde axonal transport	0.0444566	0.427189	ENSMUSG00000057667|ENSMUSG00000001018|ENSMUSG00000037161	3	32
GO:2000352	negative regulation of endothelial cell apoptotic process	0.0444566	0.427189	ENSMUSG00000033831|ENSMUSG00000028001|ENSMUSG00000021611	3	32
GO:0048856	anatomical structure development	0.0448216	0.429298	ENSMUSG00000002633|ENSMUSG00000020218|ENSMUSG00000022179|ENSMUSG00000015843	4	55
GO:0005741	mitochondrial outer membrane	0.0454629	0.434031	ENSMUSG00000026278|ENSMUSG00000006373|ENSMUSG00000027495|ENSMUSG00000090935|ENSMUSG00000028998|ENSMUSG00000041736|ENSMUSG00000043648|ENSMUSG00000037161	8	166
GO:0044877	protein-containing complex binding	0.0466859	0.444269	ENSMUSG00000037580|ENSMUSG00000024131|ENSMUSG00000005907|ENSMUSG00000038462|ENSMUSG00000061808|ENSMUSG00000020849|ENSMUSG00000029632|ENSMUSG00000002985|ENSMUSG00000032263|ENSMUSG00000002763|ENSMUSG00000001440|ENSMUSG00000005886|ENSMUSG00000037316|ENSMUSG00000003068|ENSMUSG00000026278|ENSMUSG00000022041|ENSMUSG00000005354|ENSMUSG00000025178|ENSMUSG00000021057|ENSMUSG00000063049|ENSMUSG00000025745|…	22	636
GO:0050877	nervous system process	0.0471966	0.446804	ENSMUSG00000014609|ENSMUSG00000029205|ENSMUSG00000022041|ENSMUSG00000000594	4	56
GO:0006366	transcription by RNA polymerase II	0.0472552	0.446804	ENSMUSG00000067148|ENSMUSG00000021548|ENSMUSG00000032398|ENSMUSG00000025223|ENSMUSG00000033020|ENSMUSG00000022109	6	109
GO:0003899	DNA-directed 5'-3' RNA polymerase activity	0.0477084	0.448216	ENSMUSG00000067148|ENSMUSG00000027427|ENSMUSG00000033020	3	33
GO:0016021	integral component of membrane	0.0489607	0.449433	ENSMUSG00000067370|ENSMUSG00000069920|ENSMUSG00000028221|ENSMUSG00000027465|ENSMUSG00000021501|ENSMUSG00000020308|ENSMUSG00000078681|ENSMUSG00000050556|ENSMUSG00000046352|ENSMUSG00000048503|ENSMUSG00000026417|ENSMUSG00000034714|ENSMUSG00000026791|ENSMUSG00000018776|ENSMUSG00000039357|ENSMUSG00000024664|ENSMUSG00000024665|ENSMUSG00000041062|ENSMUSG00000012422|ENSMUSG00000025127|ENSMUSG00000075700|…	141	5334
GO:0031901	early endosome membrane	0.0496401	0.449433	ENSMUSG00000026278|ENSMUSG00000040945|ENSMUSG00000022808|ENSMUSG00000025178	4	57
GO:0044319	wound healing, spreading of cells	0.0499709	0.449433	ENSMUSG00000027835|ENSMUSG00000026849	2	14
GO:0031629	synaptic vesicle fusion to presynaptic active zone membrane	0.0499709	0.449433	ENSMUSG00000001018|ENSMUSG00000022765	2	14
GO:0042730	fibrinolysis	0.0499709	0.449433	ENSMUSG00000033831|ENSMUSG00000028001	2	14
GO:2001022	positive regulation of response to DNA damage stimulus	0.0499709	0.449433	ENSMUSG00000040331|ENSMUSG00000018765	2	14
GO:0032434	regulation of proteasomal ubiquitin-dependent protein catabolic process	0.0499709	0.449433	ENSMUSG00000008604|ENSMUSG00000000149	2	14
GO:0070700	BMP receptor binding	0.0499709	0.449433	ENSMUSG00000008999|ENSMUSG00000032179	2	14
GO:2000772	regulation of cellular senescence	0.0499709	0.449433	ENSMUSG00000043207|ENSMUSG00000063049	2	14
GO:0008209	androgen metabolic process	0.0499709	0.449433	ENSMUSG00000002633|ENSMUSG00000021594	2	14
GO:0006900	vesicle budding from membrane	0.0499709	0.449433	ENSMUSG00000029684|ENSMUSG00000042828	2	14
GO:0006623	protein targeting to vacuole	0.0499709	0.449433	ENSMUSG00000066278|ENSMUSG00000003581	2	14
GO:0045059	positive thymic T cell selection	0.0499709	0.449433	ENSMUSG00000002633|ENSMUSG00000003068	2	14
GO:0050884	neuromuscular process controlling posture	0.0499709	0.449433	ENSMUSG00000037580|ENSMUSG00000025232	2	14
GO:0007389	pattern specification process	0.052152	0.462633	ENSMUSG00000006538|ENSMUSG00000002633|ENSMUSG00000008999|ENSMUSG00000032179	4	58
GO:0030141	secretory granule	0.0522227	0.462633	ENSMUSG00000032561|ENSMUSG00000026849|ENSMUSG00000035640|ENSMUSG00000001018|ENSMUSG00000022225|ENSMUSG00000020570|ENSMUSG00000033061	7	141
GO:0006730	one-carbon metabolic process	0.0545508	0.474406	ENSMUSG00000041261|ENSMUSG00000031883|ENSMUSG00000027559	3	35
GO:0008047	enzyme activator activity	0.0545508	0.474406	ENSMUSG00000027996|ENSMUSG00000003585|ENSMUSG00000000594	3	35
GO:0043113	receptor clustering	0.0545508	0.474406	ENSMUSG00000026417|ENSMUSG00000021057|ENSMUSG00000090935	3	35
GO:0000502	proteasome complex	0.054732	0.474406	ENSMUSG00000042541|ENSMUSG00000040850|ENSMUSG00000028837|ENSMUSG00000020708	4	59
GO:0015693	magnesium ion transport	0.0558031	0.474406	ENSMUSG00000021339|ENSMUSG00000067219	2	15
GO:0060411	cardiac septum morphogenesis	0.0558031	0.474406	ENSMUSG00000008999|ENSMUSG00000032179	2	15
GO:0015116	sulfate transmembrane transporter activity	0.0558031	0.474406	ENSMUSG00000036196|ENSMUSG00000014606	2	15
GO:0002281	macrophage activation involved in immune response	0.0558031	0.474406	ENSMUSG00000037432|ENSMUSG00000027762	2	15
GO:0060445	branching involved in salivary gland morphogenesis	0.0558031	0.474406	ENSMUSG00000002633|ENSMUSG00000008999	2	15
GO:0048011	neurotrophin TRK receptor signaling pathway	0.0558031	0.474406	ENSMUSG00000024241|ENSMUSG00000033585	2	15
GO:0035845	photoreceptor cell outer segment organization	0.0558031	0.474406	ENSMUSG00000049488|ENSMUSG00000071648	2	15
GO:0009116	nucleoside metabolic process	0.0558031	0.474406	ENSMUSG00000022814|ENSMUSG00000020622	2	15
GO:0005789	endoplasmic reticulum membrane	0.0566423	0.480157	ENSMUSG00000031378|ENSMUSG00000026278|ENSMUSG00000035041|ENSMUSG00000008604|ENSMUSG00000079057|ENSMUSG00000027465|ENSMUSG00000049488|ENSMUSG00000021273|ENSMUSG00000030909|ENSMUSG00000028343|ENSMUSG00000075700|ENSMUSG00000043648|ENSMUSG00000037251|ENSMUSG00000030747	14	370
GO:0005154	epidermal growth factor receptor binding	0.0581381	0.484047	ENSMUSG00000082361|ENSMUSG00000026417|ENSMUSG00000022808	3	36
GO:0048754	branching morphogenesis of an epithelial tube	0.0581381	0.484047	ENSMUSG00000002633|ENSMUSG00000049488|ENSMUSG00000008999	3	36
GO:0005764	lysosome	0.0583702	0.484047	ENSMUSG00000028062|ENSMUSG00000001750|ENSMUSG00000032561|ENSMUSG00000025737|ENSMUSG00000031479|ENSMUSG00000000594|ENSMUSG00000025232|ENSMUSG00000021336|ENSMUSG00000039395|ENSMUSG00000002985|ENSMUSG00000030559|ENSMUSG00000031378|ENSMUSG00000024413|ENSMUSG00000001018|ENSMUSG00000028221	15	406
GO:0005770	late endosome	0.0586227	0.484047	ENSMUSG00000028062|ENSMUSG00000001750|ENSMUSG00000031438|ENSMUSG00000073988|ENSMUSG00000031479|ENSMUSG00000002985|ENSMUSG00000033039	7	145
GO:0030317	flagellated sperm motility	0.0605694	0.484047	ENSMUSG00000063049|ENSMUSG00000036196|ENSMUSG00000026679|ENSMUSG00000027227|ENSMUSG00000022236	5	88
GO:0007154	cell communication	0.0618339	0.484047	ENSMUSG00000019867|ENSMUSG00000051056|ENSMUSG00000046352	3	37
GO:0010181	FMN binding	0.0618596	0.484047	ENSMUSG00000018659|ENSMUSG00000019762	2	16
GO:0099003	vesicle-mediated transport in synapse	0.0618596	0.484047	ENSMUSG00000005886|ENSMUSG00000003037	2	16
GO:0000028	ribosomal small subunit assembly	0.0618596	0.484047	ENSMUSG00000046756|ENSMUSG00000020832	2	16
GO:0032438	melanosome organization	0.0618596	0.484047	ENSMUSG00000057667|ENSMUSG00000030559	2	16
GO:0031527	filopodium membrane	0.0618596	0.484047	ENSMUSG00000049551|ENSMUSG00000021057	2	16
GO:0044233	mitochondria-associated endoplasmic reticulum membrane	0.0618596	0.484047	ENSMUSG00000027884|ENSMUSG00000030559	2	16
GO:1903427	negative regulation of reactive oxygen species biosynthetic process	0.0618596	0.484047	ENSMUSG00000031378|ENSMUSG00000055782	2	16
GO:0035641	locomotory exploration behavior	0.0618596	0.484047	ENSMUSG00000002985|ENSMUSG00000035000	2	16
GO:0016471	vacuolar proton-transporting V-type ATPase complex	0.0618596	0.484047	ENSMUSG00000001750|ENSMUSG00000028238	2	16
GO:0061157	mRNA destabilization	0.0618596	0.484047	ENSMUSG00000022323|ENSMUSG00000028114	2	16
GO:0061053	somite development	0.0618596	0.484047	ENSMUSG00000006538|ENSMUSG00000002633	2	16
GO:0031224	intrinsic component of membrane	0.0618596	0.484047	ENSMUSG00000027495|ENSMUSG00000025178	2	16
GO:0019395	fatty acid oxidation	0.0618596	0.484047	ENSMUSG00000003809|ENSMUSG00000074064	2	16
GO:0019433	triglyceride catabolic process	0.0618596	0.484047	ENSMUSG00000032081|ENSMUSG00000043286	2	16
GO:0060042	retina morphogenesis in camera-type eye	0.0618596	0.484047	ENSMUSG00000071648|ENSMUSG00000025128	2	16
GO:0005779	integral component of peroxisomal membrane	0.0618596	0.484047	ENSMUSG00000031378|ENSMUSG00000030545	2	16
GO:0006744	ubiquinone biosynthetic process	0.0618596	0.484047	ENSMUSG00000039914|ENSMUSG00000041733	2	16
GO:0015095	magnesium ion transmembrane transporter activity	0.0618596	0.484047	ENSMUSG00000021339|ENSMUSG00000067219	2	16
GO:0032509	endosome transport via multivesicular body sorting pathway	0.0618596	0.484047	ENSMUSG00000031479|ENSMUSG00000066278	2	16
GO:0051258	protein polymerization	0.0618596	0.484047	ENSMUSG00000033831|ENSMUSG00000028001	2	16
GO:0045445	myoblast differentiation	0.0618596	0.484047	ENSMUSG00000002633|ENSMUSG00000022105	2	16
GO:0048066	developmental pigmentation	0.0618596	0.484047	ENSMUSG00000057667|ENSMUSG00000039395	2	16
GO:0008395	steroid hydroxylase activity	0.0628775	0.49071	ENSMUSG00000052974|ENSMUSG00000040703|ENSMUSG00000030670|ENSMUSG00000028240	4	62
GO:0000278	mitotic cell cycle	0.0635589	0.49472	ENSMUSG00000039230|ENSMUSG00000037572|ENSMUSG00000028680|ENSMUSG00000028587|ENSMUSG00000035486|ENSMUSG00000040586	6	118
GO:0007420	brain development	0.0639236	0.496249	ENSMUSG00000045092|ENSMUSG00000026686|ENSMUSG00000027746|ENSMUSG00000022540|ENSMUSG00000040721|ENSMUSG00000037171|ENSMUSG00000070697|ENSMUSG00000037251	8	179
GO:0016758	transferase activity, transferring hexosyl groups	0.0656364	0.499725	ENSMUSG00000067370|ENSMUSG00000069920|ENSMUSG00000037953	3	38
GO:0071902	positive regulation of protein serine/threonine kinase activity	0.0656364	0.499725	ENSMUSG00000027835|ENSMUSG00000030272|ENSMUSG00000003068	3	38
GO:0001656	metanephros development	0.0656364	0.499725	ENSMUSG00000001504|ENSMUSG00000002633|ENSMUSG00000060969	3	38
GO:0006986	response to unfolded protein	0.0657265	0.499725	ENSMUSG00000038312|ENSMUSG00000035041|ENSMUSG00000028343|ENSMUSG00000030219	4	63
GO:0051536	iron-sulfur cluster binding	0.0657265	0.499725	ENSMUSG00000034329|ENSMUSG00000038462|ENSMUSG00000028405|ENSMUSG00000024588	4	63
GO:0005254	chloride channel activity	0.0657265	0.499725	ENSMUSG00000022949|ENSMUSG00000036196|ENSMUSG00000027884|ENSMUSG00000034714	4	63
GO:0010506	regulation of autophagy	0.0657265	0.499725	ENSMUSG00000026278|ENSMUSG00000043207|ENSMUSG00000003037|ENSMUSG00000025737	4	63
GO:0042802	identical protein binding	0.0668204	0.502439	ENSMUSG00000008604|ENSMUSG00000074064|ENSMUSG00000037580|ENSMUSG00000026849|ENSMUSG00000021572|ENSMUSG00000033039|ENSMUSG00000034110|ENSMUSG00000027227|ENSMUSG00000028572|ENSMUSG00000066900|ENSMUSG00000044763|ENSMUSG00000061808|ENSMUSG00000040586|ENSMUSG00000046352|ENSMUSG00000031378|ENSMUSG00000002985|ENSMUSG00000047230|ENSMUSG00000032561|ENSMUSG00000035686|ENSMUSG00000070527|ENSMUSG00000020849|…	51	1764
GO:0006260	DNA replication	0.0675796	0.502439	ENSMUSG00000025209|ENSMUSG00000037262|ENSMUSG00000025218|ENSMUSG00000027067|ENSMUSG00000028587|ENSMUSG00000031669	6	120
GO:0030140	trans-Golgi network transport vesicle	0.0681273	0.502439	ENSMUSG00000003037|ENSMUSG00000056429	2	17
GO:0032402	melanosome transport	0.0681273	0.502439	ENSMUSG00000057667|ENSMUSG00000039395	2	17
GO:1900016	negative regulation of cytokine production involved in inflammatory response	0.0681273	0.502439	ENSMUSG00000031378|ENSMUSG00000055782	2	17
GO:0008272	sulfate transport	0.0681273	0.502439	ENSMUSG00000036196|ENSMUSG00000014606	2	17
GO:0032966	negative regulation of collagen biosynthetic process	0.0681273	0.502439	ENSMUSG00000028967|ENSMUSG00000028240	2	17
GO:0048490	anterograde synaptic vesicle transport	0.0681273	0.502439	ENSMUSG00000057667|ENSMUSG00000001018	2	17
GO:0048596	embryonic camera-type eye morphogenesis	0.0681273	0.502439	ENSMUSG00000006538|ENSMUSG00000008999	2	17
GO:0006401	RNA catabolic process	0.0681273	0.502439	ENSMUSG00000020079|ENSMUSG00000024925	2	17
GO:0051146	striated muscle cell differentiation	0.0681273	0.502439	ENSMUSG00000002633|ENSMUSG00000022105	2	17
GO:0034968	histone lysine methylation	0.0681273	0.502439	ENSMUSG00000051977|ENSMUSG00000026603	2	17
GO:0006694	steroid biosynthetic process	0.0686417	0.50497	ENSMUSG00000021273|ENSMUSG00000041736|ENSMUSG00000021594|ENSMUSG00000026456	4	64
GO:0032465	regulation of cytokinesis	0.0695434	0.506232	ENSMUSG00000011589|ENSMUSG00000035486|ENSMUSG00000028680	3	39
GO:0021549	cerebellum development	0.0695434	0.506232	ENSMUSG00000025223|ENSMUSG00000026686|ENSMUSG00000024346	3	39
GO:0030501	positive regulation of bone mineralization	0.0695434	0.506232	ENSMUSG00000049551|ENSMUSG00000024247|ENSMUSG00000008999	3	39
GO:0006641	triglyceride metabolic process	0.0695434	0.506232	ENSMUSG00000063856|ENSMUSG00000002985|ENSMUSG00000032081	3	39
GO:0006974	cellular response to DNA damage stimulus	0.070086	0.506232	ENSMUSG00000008604|ENSMUSG00000037262|ENSMUSG00000037572|ENSMUSG00000022314|ENSMUSG00000026526|ENSMUSG00000025218|ENSMUSG00000028680|ENSMUSG00000037461|ENSMUSG00000027067|ENSMUSG00000035486|ENSMUSG00000003068|ENSMUSG00000020608|ENSMUSG00000040850|ENSMUSG00000034329|ENSMUSG00000025384|ENSMUSG00000043207|ENSMUSG00000051235	17	488
GO:0005525	GTP binding	0.0731881	0.506232	ENSMUSG00000091721|ENSMUSG00000090019|ENSMUSG00000028869|ENSMUSG00000028848|ENSMUSG00000037580|ENSMUSG00000029208|ENSMUSG00000008859|ENSMUSG00000030559|ENSMUSG00000031880|ENSMUSG00000003037|ENSMUSG00000000149|ENSMUSG00000050029|ENSMUSG00000020832	13	351
GO:0001835	blastocyst hatching	0.0735531	0.506232	ENSMUSG00000014294|ENSMUSG00000039628|ENSMUSG00000066900	3	40
GO:0043014	alpha-tubulin binding	0.0735531	0.506232	ENSMUSG00000036745|ENSMUSG00000040586|ENSMUSG00000039233	3	40
GO:0000302	response to reactive oxygen species	0.0745935	0.506232	ENSMUSG00000063856|ENSMUSG00000028680	2	18
GO:1904262	negative regulation of TORC1 signaling	0.0745935	0.506232	ENSMUSG00000042742|ENSMUSG00000003068	2	18
GO:1903204	negative regulation of oxidative stress-induced neuron death	0.0745935	0.506232	ENSMUSG00000074628|ENSMUSG00000040888	2	18
GO:0046827	positive regulation of protein export from nucleus	0.0745935	0.506232	ENSMUSG00000030272|ENSMUSG00000020849	2	18
GO:0003756	protein disulfide isomerase activity	0.0745935	0.506232	ENSMUSG00000028343|ENSMUSG00000030219	2	18
GO:0060037	pharyngeal system development	0.0745935	0.506232	ENSMUSG00000008999|ENSMUSG00000032179	2	18
GO:0030150	protein import into mitochondrial matrix	0.0745935	0.506232	ENSMUSG00000028998|ENSMUSG00000024645	2	18
GO:0030539	male genitalia development	0.0745935	0.506232	ENSMUSG00000002633|ENSMUSG00000032179	2	18
GO:0048384	retinoic acid receptor signaling pathway	0.0745935	0.506232	ENSMUSG00000024987|ENSMUSG00000015843	2	18
GO:0030670	phagocytic vesicle membrane	0.0745935	0.506232	ENSMUSG00000001750|ENSMUSG00000028221	2	18
GO:0014902	myotube differentiation	0.0745935	0.506232	ENSMUSG00000063856|ENSMUSG00000002633	2	18
GO:0061608	nuclear import signal receptor activity	0.0745935	0.506232	ENSMUSG00000001440|ENSMUSG00000002319	2	18
GO:0050892	intestinal absorption	0.0745935	0.506232	ENSMUSG00000028405|ENSMUSG00000054422	2	18
GO:0050732	negative regulation of peptidyl-tyrosine phosphorylation	0.0745935	0.506232	ENSMUSG00000028967|ENSMUSG00000027996	2	18
GO:0042325	regulation of phosphorylation	0.0745935	0.506232	ENSMUSG00000047139|ENSMUSG00000008999	2	18
GO:0042157	lipoprotein metabolic process	0.0745935	0.506232	ENSMUSG00000002985|ENSMUSG00000032081	2	18
GO:0007099	centriole replication	0.0745935	0.506232	ENSMUSG00000040586|ENSMUSG00000021572	2	18
GO:0032039	integrator complex	0.0745935	0.506232	ENSMUSG00000042541|ENSMUSG00000037461	2	18
GO:0010867	positive regulation of triglyceride biosynthetic process	0.0745935	0.506232	ENSMUSG00000032081|ENSMUSG00000030747	2	18
GO:0001510	RNA methylation	0.0745935	0.506232	ENSMUSG00000021595|ENSMUSG00000028114	2	18
GO:0042733	embryonic digit morphogenesis	0.0746686	0.506232	ENSMUSG00000006538|ENSMUSG00000027996|ENSMUSG00000002633|ENSMUSG00000000149	4	66
GO:0090090	negative regulation of canonical Wnt signaling pathway	0.0760544	0.506232	ENSMUSG00000002633|ENSMUSG00000031535|ENSMUSG00000027996|ENSMUSG00000087370|ENSMUSG00000002985|ENSMUSG00000003068	6	124
GO:0030030	cell projection organization	0.0773056	0.506232	ENSMUSG00000026649|ENSMUSG00000049488|ENSMUSG00000031145|ENSMUSG00000046192|ENSMUSG00000003037|ENSMUSG00000022765|ENSMUSG00000042050|ENSMUSG00000040586	8	187
GO:0030534	adult behavior	0.0776633	0.506232	ENSMUSG00000040721|ENSMUSG00000020308|ENSMUSG00000053286	3	41
GO:0009966	regulation of signal transduction	0.0776633	0.506232	ENSMUSG00000037171|ENSMUSG00000037239|ENSMUSG00000031119	3	41
GO:0001569	branching involved in blood vessel morphogenesis	0.0776633	0.506232	ENSMUSG00000006538|ENSMUSG00000027996|ENSMUSG00000002633	3	41
GO:0003723	RNA binding	0.0795607	0.506232	ENSMUSG00000028060|ENSMUSG00000019792|ENSMUSG00000063888|ENSMUSG00000021595|ENSMUSG00000036160|ENSMUSG00000020770|ENSMUSG00000020956|ENSMUSG00000031527|ENSMUSG00000002767|ENSMUSG00000018765|ENSMUSG00000022323|ENSMUSG00000062309|ENSMUSG00000034653|ENSMUSG00000047911|ENSMUSG00000029402|ENSMUSG00000037262|ENSMUSG00000028405|ENSMUSG00000038884|ENSMUSG00000004096|ENSMUSG00000028114|ENSMUSG00000020832|…	26	827
GO:0050660	flavin adenine dinucleotide binding	0.0809534	0.506232	ENSMUSG00000025155|ENSMUSG00000003809|ENSMUSG00000040888|ENSMUSG00000018574	4	68
GO:0070182	DNA polymerase binding	0.0812461	0.506232	ENSMUSG00000005886|ENSMUSG00000027185	2	19
GO:0031267	small GTPase binding	0.0812461	0.506232	ENSMUSG00000028967|ENSMUSG00000040945	2	19
GO:0015035	protein disulfide oxidoreductase activity	0.0812461	0.506232	ENSMUSG00000005354|ENSMUSG00000040888	2	19
GO:0016747	transferase activity, transferring acyl groups other than amino-acyl groups	0.0812461	0.506232	ENSMUSG00000030747|ENSMUSG00000036880	2	19
GO:0047617	acyl-CoA hydrolase activity	0.0812461	0.506232	ENSMUSG00000021620|ENSMUSG00000036880	2	19
GO:0060322	head development	0.0812461	0.506232	ENSMUSG00000025223|ENSMUSG00000049488	2	19
GO:0030111	regulation of Wnt signaling pathway	0.0812461	0.506232	ENSMUSG00000027996|ENSMUSG00000003068	2	19
GO:0007405	neuroblast proliferation	0.0812461	0.506232	ENSMUSG00000002633|ENSMUSG00000049551	2	19
GO:0048489	synaptic vesicle transport	0.0812461	0.506232	ENSMUSG00000001018|ENSMUSG00000026849	2	19
GO:0005697	telomerase holoenzyme complex	0.0812461	0.506232	ENSMUSG00000021611|ENSMUSG00000027185	2	19
GO:0006464	cellular protein modification process	0.0818719	0.506232	ENSMUSG00000022663|ENSMUSG00000005575|ENSMUSG00000036745	3	42
GO:0004879	nuclear receptor activity	0.0818719	0.506232	ENSMUSG00000022809|ENSMUSG00000048938|ENSMUSG00000015843	3	42
GO:0045880	positive regulation of smoothened signaling pathway	0.0818719	0.506232	ENSMUSG00000006538|ENSMUSG00000002633|ENSMUSG00000050382	3	42
GO:0006605	protein targeting	0.0818719	0.506232	ENSMUSG00000021057|ENSMUSG00000020849|ENSMUSG00000090935	3	42
GO:0035091	phosphatidylinositol binding	0.0826784	0.506232	ENSMUSG00000063049|ENSMUSG00000026088|ENSMUSG00000024787|ENSMUSG00000022808|ENSMUSG00000039395	5	97
GO:0009790	embryo development	0.084191	0.506232	ENSMUSG00000006538|ENSMUSG00000002633|ENSMUSG00000028003|ENSMUSG00000090935	4	69
GO:0004518	nuclease activity	0.0851038	0.506232	ENSMUSG00000031527|ENSMUSG00000024136|ENSMUSG00000047417|ENSMUSG00000043648|ENSMUSG00000051235|ENSMUSG00000030929	6	128
GO:0016874	ligase activity	0.0851038	0.506232	ENSMUSG00000028292|ENSMUSG00000026618|ENSMUSG00000000339|ENSMUSG00000036745|ENSMUSG00000032281|ENSMUSG00000021646	6	128
GO:0030308	negative regulation of cell growth	0.0874552	0.506232	ENSMUSG00000027996|ENSMUSG00000031880|ENSMUSG00000036199|ENSMUSG00000003068|ENSMUSG00000022105|ENSMUSG00000022868	6	129
GO:0043083	synaptic cleft	0.0880733	0.506232	ENSMUSG00000002985|ENSMUSG00000025582	2	20
GO:0008374	O-acyltransferase activity	0.0880733	0.506232	ENSMUSG00000028003|ENSMUSG00000030747	2	20
GO:0046961	proton-transporting ATPase activity, rotational mechanism	0.0880733	0.506232	ENSMUSG00000001750|ENSMUSG00000028238	2	20
GO:0048557	embryonic digestive tract morphogenesis	0.0880733	0.506232	ENSMUSG00000006538|ENSMUSG00000002633	2	20
GO:0043292	contractile fiber	0.0880733	0.506232	ENSMUSG00000091898|ENSMUSG00000041476	2	20
GO:0061136	regulation of proteasomal protein catabolic process	0.0880733	0.506232	ENSMUSG00000063856|ENSMUSG00000002985	2	20
GO:0045722	positive regulation of gluconeogenesis	0.0880733	0.506232	ENSMUSG00000030747|ENSMUSG00000003068	2	20
GO:0006457	protein folding	0.088101	0.506232	ENSMUSG00000024346|ENSMUSG00000028343|ENSMUSG00000039230|ENSMUSG00000039233|ENSMUSG00000030219	5	99
GO:0060271	cilium assembly	0.0883638	0.506232	ENSMUSG00000049488|ENSMUSG00000031796|ENSMUSG00000025432|ENSMUSG00000003037|ENSMUSG00000046192|ENSMUSG00000022765|ENSMUSG00000042050|ENSMUSG00000040586	8	193
GO:0051402	neuron apoptotic process	0.0905753	0.506232	ENSMUSG00000063856|ENSMUSG00000026278|ENSMUSG00000022105	3	44
GO:0048487	beta-tubulin binding	0.0905753	0.506232	ENSMUSG00000036745|ENSMUSG00000039230|ENSMUSG00000037415	3	44
GO:0051287	NAD binding	0.0905753	0.506232	ENSMUSG00000050627|ENSMUSG00000025745|ENSMUSG00000027227	3	44
GO:0045202	synapse	0.0908174	0.506232	ENSMUSG00000026849|ENSMUSG00000021687|ENSMUSG00000028001|ENSMUSG00000003037|ENSMUSG00000029205|ENSMUSG00000050556|ENSMUSG00000020849|ENSMUSG00000035640|ENSMUSG00000034958|ENSMUSG00000002985|ENSMUSG00000033831|ENSMUSG00000005886|ENSMUSG00000006373|ENSMUSG00000031119|ENSMUSG00000033377|ENSMUSG00000035062|ENSMUSG00000022540|ENSMUSG00000001018|ENSMUSG00000022041|ENSMUSG00000025178|ENSMUSG00000021613|…	24	765
GO:0042254	ribosome biogenesis	0.0937041	0.506232	ENSMUSG00000002319|ENSMUSG00000021243|ENSMUSG00000028869|ENSMUSG00000036160|ENSMUSG00000020832	5	101
GO:0007417	central nervous system development	0.0937041	0.506232	ENSMUSG00000002633|ENSMUSG00000021613|ENSMUSG00000026686|ENSMUSG00000033585|ENSMUSG00000024987	5	101
GO:0097352	autophagosome maturation	0.0950638	0.506232	ENSMUSG00000001018|ENSMUSG00000022765	2	21
GO:0016279	protein-lysine N-methyltransferase activity	0.0950638	0.506232	ENSMUSG00000022948|ENSMUSG00000026603	2	21
GO:0008378	galactosyltransferase activity	0.0950638	0.506232	ENSMUSG00000067370|ENSMUSG00000069920	2	21
GO:0070063	RNA polymerase binding	0.0950638	0.506232	ENSMUSG00000034653|ENSMUSG00000037572	2	21
GO:0001223	transcription coactivator binding	0.0950638	0.506232	ENSMUSG00000021611|ENSMUSG00000029127	2	21
GO:0033617	mitochondrial cytochrome c oxidase assembly	0.0950638	0.506232	ENSMUSG00000001983|ENSMUSG00000024645	2	21
GO:0016773	phosphotransferase activity, alcohol group as acceptor	0.0950638	0.506232	ENSMUSG00000037251|ENSMUSG00000035769	2	21
GO:1900006	positive regulation of dendrite development	0.0950638	0.506232	ENSMUSG00000008999|ENSMUSG00000032179	2	21
GO:0006998	nuclear envelope organization	0.0950638	0.506232	ENSMUSG00000043207|ENSMUSG00000026849	2	21
GO:0005761	mitochondrial ribosome	0.0950638	0.506232	ENSMUSG00000007338|ENSMUSG00000028622	2	21
GO:0051781	positive regulation of cell division	0.0950657	0.506232	ENSMUSG00000082361|ENSMUSG00000027399|ENSMUSG00000002633	3	45
GO:0045596	negative regulation of cell differentiation	0.0950657	0.506232	ENSMUSG00000006538|ENSMUSG00000037171|ENSMUSG00000002633	3	45
GO:0006811	ion transport	0.0963989	0.506232	ENSMUSG00000028238|ENSMUSG00000063354|ENSMUSG00000038201|ENSMUSG00000036196|ENSMUSG00000027884|ENSMUSG00000067219|ENSMUSG00000028973|ENSMUSG00000022041|ENSMUSG00000021135|ENSMUSG00000021336|ENSMUSG00000050556|ENSMUSG00000022949|ENSMUSG00000037344|ENSMUSG00000041736|ENSMUSG00000014609|ENSMUSG00000010066|ENSMUSG00000021339|ENSMUSG00000034714|ENSMUSG00000050106	19	585
GO:0007628	adult walking behavior	0.0996453	0.506232	ENSMUSG00000043207|ENSMUSG00000024413|ENSMUSG00000025232	3	46
GO:0034707	chloride channel complex	0.0996453	0.506232	ENSMUSG00000022949|ENSMUSG00000027884|ENSMUSG00000034714	3	46
GO:0015485	cholesterol binding	0.0996453	0.506232	ENSMUSG00000079608|ENSMUSG00000024413|ENSMUSG00000041736	3	46
GO:0007599	hemostasis	0.0996453	0.506232	ENSMUSG00000033831|ENSMUSG00000028001|ENSMUSG00000029664	3	46
GO:0051930	regulation of sensory perception of pain	0.0996453	0.506232	ENSMUSG00000027399|ENSMUSG00000040721|ENSMUSG00000032561	3	46
GO:0005634	nucleus	0.0997396	0.506232	ENSMUSG00000026803|ENSMUSG00000022109|ENSMUSG00000047866|ENSMUSG00000039754|ENSMUSG00000047911|ENSMUSG00000037461|ENSMUSG00000032398|ENSMUSG00000003070|ENSMUSG00000044938|ENSMUSG00000011589|ENSMUSG00000037737|ENSMUSG00000028587|ENSMUSG00000041605|ENSMUSG00000002319|ENSMUSG00000034653|ENSMUSG00000015127|ENSMUSG00000042826|ENSMUSG00000029684|ENSMUSG00000025218|ENSMUSG00000062309|ENSMUSG00000079480|…	148	5784
GO:0050680	negative regulation of epithelial cell proliferation	0.1013	0.506232	ENSMUSG00000027996|ENSMUSG00000022105|ENSMUSG00000022323|ENSMUSG00000037953	4	74
GO:0016605	PML body	0.1013	0.506232	ENSMUSG00000026705|ENSMUSG00000022105|ENSMUSG00000021611|ENSMUSG00000020608	4	74
GO:0060070	canonical Wnt signaling pathway	0.1013	0.506232	ENSMUSG00000002633|ENSMUSG00000027996|ENSMUSG00000049551|ENSMUSG00000003068	4	74
GO:0005515	protein binding	0.101304	0.506232	ENSMUSG00000026803|ENSMUSG00000074064|ENSMUSG00000047866|ENSMUSG00000008999|ENSMUSG00000028343|ENSMUSG00000029205|ENSMUSG00000050556|ENSMUSG00000003070|ENSMUSG00000002985|ENSMUSG00000022369|ENSMUSG00000001983|ENSMUSG00000037737|ENSMUSG00000046192|ENSMUSG00000024131|ENSMUSG00000002319|ENSMUSG00000034653|ENSMUSG00000067276|ENSMUSG00000020308|ENSMUSG00000029684|ENSMUSG00000042828|ENSMUSG00000037316|…	133	5164
GO:0010499	proteasomal ubiquitin-independent protein catabolic process	0.102207	0.506232	ENSMUSG00000040850|ENSMUSG00000028837	2	22
GO:2000010	positive regulation of protein localization to cell surface	0.102207	0.506232	ENSMUSG00000050627|ENSMUSG00000090935	2	22
GO:0034364	high-density lipoprotein particle	0.102207	0.506232	ENSMUSG00000002985|ENSMUSG00000074336	2	22
GO:0009948	anterior/posterior axis specification	0.102207	0.506232	ENSMUSG00000025223|ENSMUSG00000037171	2	22
GO:0050908	detection of light stimulus involved in visual perception	0.102207	0.506232	ENSMUSG00000071648|ENSMUSG00000051056	2	22
GO:0051604	protein maturation	0.102207	0.506232	ENSMUSG00000001018|ENSMUSG00000028356	2	22
GO:0008139	nuclear localization sequence binding	0.102207	0.506232	ENSMUSG00000001440|ENSMUSG00000002319	2	22
GO:0001659	temperature homeostasis	0.102207	0.506232	ENSMUSG00000063856|ENSMUSG00000018574	2	22
GO:0009416	response to light stimulus	0.102207	0.506232	ENSMUSG00000024588|ENSMUSG00000051056	2	22
GO:0045184	establishment of protein localization	0.104312	0.506232	ENSMUSG00000001440|ENSMUSG00000040945|ENSMUSG00000024146	3	47
GO:0031902	late endosome membrane	0.104312	0.506232	ENSMUSG00000031479|ENSMUSG00000028221|ENSMUSG00000039395	3	47
GO:0043473	pigmentation	0.104312	0.506232	ENSMUSG00000057667|ENSMUSG00000014418|ENSMUSG00000039395	3	47
GO:0051592	response to calcium ion	0.104312	0.506232	ENSMUSG00000033831|ENSMUSG00000028001|ENSMUSG00000027762	3	47
GO:0030496	midbody	0.104894	0.506232	ENSMUSG00000027185|ENSMUSG00000040945|ENSMUSG00000039754|ENSMUSG00000003037|ENSMUSG00000026088|ENSMUSG00000066278	6	136
GO:0034976	response to endoplasmic reticulum stress	0.104901	0.506232	ENSMUSG00000027746|ENSMUSG00000028343|ENSMUSG00000030219|ENSMUSG00000030909	4	75
GO:0042995	cell projection	0.107155	0.506232	ENSMUSG00000033585|ENSMUSG00000027227|ENSMUSG00000026849|ENSMUSG00000020308|ENSMUSG00000026679|ENSMUSG00000010021|ENSMUSG00000003037|ENSMUSG00000050556|ENSMUSG00000040586|ENSMUSG00000042050|ENSMUSG00000035640|ENSMUSG00000034958|ENSMUSG00000002763|ENSMUSG00000005886|ENSMUSG00000026705|ENSMUSG00000026649|ENSMUSG00000036745|ENSMUSG00000022438|ENSMUSG00000033377|ENSMUSG00000022236|ENSMUSG00000049488|…	32	1087
GO:0005844	polysome	0.109063	0.506232	ENSMUSG00000020770|ENSMUSG00000018765|ENSMUSG00000024423	3	48
GO:0033344	cholesterol efflux	0.109491	0.506232	ENSMUSG00000002985|ENSMUSG00000024413	2	23
GO:0010596	negative regulation of endothelial cell migration	0.109491	0.506232	ENSMUSG00000002985|ENSMUSG00000090935	2	23
GO:0008080	N-acetyltransferase activity	0.109491	0.506232	ENSMUSG00000031388|ENSMUSG00000027185	2	23
GO:0035567	non-canonical Wnt signaling pathway	0.109491	0.506232	ENSMUSG00000027996|ENSMUSG00000049551	2	23
GO:0003009	skeletal muscle contraction	0.109491	0.506232	ENSMUSG00000014609|ENSMUSG00000091898	2	23
GO:0005874	microtubule	0.110106	0.506232	ENSMUSG00000031796|ENSMUSG00000028572|ENSMUSG00000040945|ENSMUSG00000020308|ENSMUSG00000011589|ENSMUSG00000036745|ENSMUSG00000002985|ENSMUSG00000025420|ENSMUSG00000010021|ENSMUSG00000005886|ENSMUSG00000067276|ENSMUSG00000050382	12	342
GO:0070373	negative regulation of ERK1 and ERK2 cascade	0.112274	0.506232	ENSMUSG00000028967|ENSMUSG00000029205|ENSMUSG00000037239|ENSMUSG00000090935	4	77
GO:0001890	placenta development	0.113896	0.506232	ENSMUSG00000037171|ENSMUSG00000070644|ENSMUSG00000073988	3	49
GO:0019894	kinesin binding	0.113896	0.506232	ENSMUSG00000001440|ENSMUSG00000026849|ENSMUSG00000034958	3	49
GO:0051301	cell division	0.113916	0.506232	ENSMUSG00000056214|ENSMUSG00000021595|ENSMUSG00000029684|ENSMUSG00000040945|ENSMUSG00000020808|ENSMUSG00000022314|ENSMUSG00000008859|ENSMUSG00000011589|ENSMUSG00000035486|ENSMUSG00000026088|ENSMUSG00000020326|ENSMUSG00000022105|ENSMUSG00000038990	13	380
GO:0045665	negative regulation of neuron differentiation	0.116044	0.506232	ENSMUSG00000026176|ENSMUSG00000026686|ENSMUSG00000047139|ENSMUSG00000008999	4	78
GO:0051216	cartilage development	0.116044	0.506232	ENSMUSG00000006538|ENSMUSG00000027996|ENSMUSG00000008999|ENSMUSG00000032179	4	78
GO:0051537	2 iron, 2 sulfur cluster binding	0.116908	0.506232	ENSMUSG00000024588|ENSMUSG00000038462	2	24
GO:0031295	T cell costimulation	0.116908	0.506232	ENSMUSG00000047139|ENSMUSG00000035000	2	24
GO:0008376	acetylgalactosaminyltransferase activity	0.116908	0.506232	ENSMUSG00000067370|ENSMUSG00000069920	2	24
GO:0030742	GTP-dependent protein binding	0.116908	0.506232	ENSMUSG00000037580|ENSMUSG00000030559	2	24
GO:0090316	positive regulation of intracellular protein transport	0.116908	0.506232	ENSMUSG00000027835|ENSMUSG00000028680	2	24
GO:0051787	misfolded protein binding	0.116908	0.506232	ENSMUSG00000049488|ENSMUSG00000026849	2	24
GO:0016209	antioxidant activity	0.116908	0.506232	ENSMUSG00000002985|ENSMUSG00000054422	2	24
GO:0031307	integral component of mitochondrial outer membrane	0.116908	0.506232	ENSMUSG00000037161|ENSMUSG00000090935	2	24
GO:0007193	adenylate cyclase-inhibiting G protein-coupled receptor signaling pathway	0.118809	0.506232	ENSMUSG00000045092|ENSMUSG00000021057|ENSMUSG00000070687	3	50
GO:0007163	establishment or maintenance of cell polarity	0.118809	0.506232	ENSMUSG00000056214|ENSMUSG00000022438|ENSMUSG00000029707	3	50
GO:0050714	positive regulation of protein secretion	0.118809	0.506232	ENSMUSG00000027399|ENSMUSG00000033831|ENSMUSG00000028001	3	50
GO:0045597	positive regulation of cell differentiation	0.118809	0.506232	ENSMUSG00000082361|ENSMUSG00000002633|ENSMUSG00000008999	3	50
GO:0006082	organic acid metabolic process	0.118809	0.506232	ENSMUSG00000052974|ENSMUSG00000040703|ENSMUSG00000030670	3	50
GO:0016757	transferase activity, transferring glycosyl groups	0.119792	0.506232	ENSMUSG00000067370|ENSMUSG00000069920|ENSMUSG00000047434|ENSMUSG00000028838|ENSMUSG00000036620|ENSMUSG00000039357|ENSMUSG00000022814|ENSMUSG00000037953	8	208
GO:0005802	trans-Golgi network	0.119792	0.506232	ENSMUSG00000026705|ENSMUSG00000001998|ENSMUSG00000030559|ENSMUSG00000025178|ENSMUSG00000056429|ENSMUSG00000022946|ENSMUSG00000021687|ENSMUSG00000003581	8	208
GO:0062023	collagen-containing extracellular matrix	0.121315	0.506232	ENSMUSG00000058579|ENSMUSG00000028001|ENSMUSG00000012889|ENSMUSG00000035279|ENSMUSG00000031119|ENSMUSG00000008999|ENSMUSG00000021613|ENSMUSG00000031594|ENSMUSG00000028356|ENSMUSG00000033831|ENSMUSG00000022868	11	313
GO:0008152	metabolic process	0.121354	0.506232	ENSMUSG00000001755|ENSMUSG00000037580|ENSMUSG00000030272|ENSMUSG00000025232|ENSMUSG00000021273|ENSMUSG00000025745|ENSMUSG00000022814	7	175
GO:0005871	kinesin complex	0.123799	0.506232	ENSMUSG00000010021|ENSMUSG00000020849|ENSMUSG00000050382	3	51
GO:0008202	steroid metabolic process	0.124323	0.506232	ENSMUSG00000021273|ENSMUSG00000024413|ENSMUSG00000021594|ENSMUSG00000028240|ENSMUSG00000026456	5	111
GO:0016922	nuclear receptor binding	0.124447	0.506232	ENSMUSG00000005886|ENSMUSG00000022809	2	25
GO:0016571	histone methylation	0.124447	0.506232	ENSMUSG00000051977|ENSMUSG00000026603	2	25
GO:0072332	intrinsic apoptotic signaling pathway by p53 class mediator	0.124447	0.506232	ENSMUSG00000026278|ENSMUSG00000003068	2	25
GO:0001894	tissue homeostasis	0.124447	0.506232	ENSMUSG00000022105|ENSMUSG00000003068	2	25
GO:0008285	negative regulation of cell population proliferation	0.125411	0.506232	ENSMUSG00000022369|ENSMUSG00000033585|ENSMUSG00000063049|ENSMUSG00000027996|ENSMUSG00000008999|ENSMUSG00000029127|ENSMUSG00000035486|ENSMUSG00000003068|ENSMUSG00000032179|ENSMUSG00000027399|ENSMUSG00000034329|ENSMUSG00000022105|ENSMUSG00000026603	13	387
GO:0007050	cell cycle arrest	0.12768	0.506232	ENSMUSG00000022369|ENSMUSG00000022105|ENSMUSG00000003068|ENSMUSG00000029127	4	81
GO:0007283	spermatogenesis	0.128594	0.506232	ENSMUSG00000024116|ENSMUSG00000034653|ENSMUSG00000021595|ENSMUSG00000027465|ENSMUSG00000051977|ENSMUSG00000020308|ENSMUSG00000041550|ENSMUSG00000063049|ENSMUSG00000003068|ENSMUSG00000028572|ENSMUSG00000040850|ENSMUSG00000034329|ENSMUSG00000036196|ENSMUSG00000043648|ENSMUSG00000028114	15	462
GO:0070513	death domain binding	0.128629	0.506232	ENSMUSG00000039168	1	5
GO:0015889	cobalamin transport	0.128629	0.506232	ENSMUSG00000002308	1	5
GO:0032042	mitochondrial DNA metabolic process	0.128629	0.506232	ENSMUSG00000035824	1	5
GO:0051900	regulation of mitochondrial depolarization	0.128629	0.506232	ENSMUSG00000031378	1	5
GO:0010822	positive regulation of mitochondrion organization	0.128629	0.506232	ENSMUSG00000037161	1	5
GO:0072656	maintenance of protein location in mitochondrion	0.128629	0.506232	ENSMUSG00000041736	1	5
GO:0045836	positive regulation of meiotic nuclear division	0.128629	0.506232	ENSMUSG00000047911	1	5
GO:0021940	positive regulation of cerebellar granule cell precursor proliferation	0.128629	0.506232	ENSMUSG00000002633	1	5
GO:0051575	5'-deoxyribose-5-phosphate lyase activity	0.128629	0.506232	ENSMUSG00000025218	1	5
GO:0034241	positive regulation of macrophage fusion	0.128629	0.506232	ENSMUSG00000027670	1	5
GO:0032677	regulation of interleukin-8 production	0.128629	0.506232	ENSMUSG00000035279	1	5
GO:0016151	nickel cation binding	0.128629	0.506232	ENSMUSG00000027559	1	5
GO:0004309	exopolyphosphatase activity	0.128629	0.506232	ENSMUSG00000034958	1	5
GO:0010893	positive regulation of steroid biosynthetic process	0.128629	0.506232	ENSMUSG00000027399	1	5
GO:0042159	lipoprotein catabolic process	0.128629	0.506232	ENSMUSG00000002985	1	5
GO:0090311	regulation of protein deacetylation	0.128629	0.506232	ENSMUSG00000037239	1	5
GO:0002248	connective tissue replacement involved in inflammatory response wound healing	0.128629	0.506232	ENSMUSG00000027399	1	5
GO:0051653	spindle localization	0.128629	0.506232	ENSMUSG00000029684	1	5
GO:0035650	AP-1 adaptor complex binding	0.128629	0.506232	ENSMUSG00000030559	1	5
GO:0006702	androgen biosynthetic process	0.128629	0.506232	ENSMUSG00000021594	1	5
GO:0055092	sterol homeostasis	0.128629	0.506232	ENSMUSG00000031378	1	5
GO:0006572	tyrosine catabolic process	0.128629	0.506232	ENSMUSG00000030630	1	5
GO:1901841	regulation of high voltage-gated calcium channel activity	0.128629	0.506232	ENSMUSG00000031880	1	5
GO:0033599	regulation of mammary gland epithelial cell proliferation	0.128629	0.506232	ENSMUSG00000063856	1	5
GO:0031415	NatA complex	0.128629	0.506232	ENSMUSG00000031388	1	5
GO:0019441	tryptophan catabolic process to kynurenine	0.128629	0.506232	ENSMUSG00000028011	1	5
GO:0033605	positive regulation of catecholamine secretion	0.128629	0.506232	ENSMUSG00000050556	1	5
GO:0070873	regulation of glycogen metabolic process	0.128629	0.506232	ENSMUSG00000025127	1	5
GO:1902041	regulation of extrinsic apoptotic signaling pathway via death domain receptors	0.128629	0.506232	ENSMUSG00000050106	1	5
GO:0004530	deoxyribonuclease I activity	0.128629	0.506232	ENSMUSG00000024136	1	5
GO:0072498	embryonic skeletal joint development	0.128629	0.506232	ENSMUSG00000006538	1	5
GO:0060729	intestinal epithelial structure maintenance	0.128629	0.506232	ENSMUSG00000041605	1	5
GO:0002367	cytokine production involved in immune response	0.128629	0.506232	ENSMUSG00000041605	1	5
GO:0045601	regulation of endothelial cell differentiation	0.128629	0.506232	ENSMUSG00000090698	1	5
GO:0006384	transcription initiation from RNA polymerase III promoter	0.128629	0.506232	ENSMUSG00000032398	1	5
GO:0046920	alpha-(1->3)-fucosyltransferase activity	0.128629	0.506232	ENSMUSG00000039357	1	5
GO:0090261	positive regulation of inclusion body assembly	0.128629	0.506232	ENSMUSG00000020708	1	5
GO:0002221	pattern recognition receptor signaling pathway	0.128629	0.506232	ENSMUSG00000041605	1	5
GO:0097113	AMPA glutamate receptor clustering	0.128629	0.506232	ENSMUSG00000002985	1	5
GO:0004176	ATP-dependent peptidase activity	0.128629	0.506232	ENSMUSG00000047866	1	5
GO:0002904	positive regulation of B cell apoptotic process	0.128629	0.506232	ENSMUSG00000047139	1	5
GO:0060903	positive regulation of meiosis I	0.128629	0.506232	ENSMUSG00000051977	1	5
GO:0019206	nucleoside kinase activity	0.128629	0.506232	ENSMUSG00000035824	1	5
GO:0043328	protein transport to vacuole involved in ubiquitin-dependent protein catabolic process via the multivesicular body sorting pathway	0.128629	0.506232	ENSMUSG00000031479	1	5
GO:0045541	negative regulation of cholesterol biosynthetic process	0.128629	0.506232	ENSMUSG00000002985	1	5
GO:0060513	prostatic bud formation	0.128629	0.506232	ENSMUSG00000002633	1	5
GO:0021871	forebrain regionalization	0.128629	0.506232	ENSMUSG00000002633	1	5
GO:0021938	smoothened signaling pathway involved in regulation of cerebellar granule cell precursor cell proliferation	0.128629	0.506232	ENSMUSG00000002633	1	5
GO:1990111	spermatoproteasome complex	0.128629	0.506232	ENSMUSG00000040850	1	5
GO:0043120	tumor necrosis factor binding	0.128629	0.506232	ENSMUSG00000050106	1	5
GO:0003413	chondrocyte differentiation involved in endochondral bone morphogenesis	0.128629	0.506232	ENSMUSG00000006538	1	5
GO:0030124	AP-4 adaptor complex	0.128629	0.506232	ENSMUSG00000001998	1	5
GO:0003376	sphingosine-1-phosphate receptor signaling pathway	0.128629	0.506232	ENSMUSG00000045092	1	5
GO:0014706	striated muscle tissue development	0.128629	0.506232	ENSMUSG00000002633	1	5
GO:0055102	lipase inhibitor activity	0.128629	0.506232	ENSMUSG00000032081	1	5
GO:0042758	long-chain fatty acid catabolic process	0.128629	0.506232	ENSMUSG00000031378	1	5
GO:0018158	protein oxidation	0.128629	0.506232	ENSMUSG00000063856	1	5
GO:0010897	negative regulation of triglyceride catabolic process	0.128629	0.506232	ENSMUSG00000032081	1	5
GO:0006287	base-excision repair, gap-filling	0.128629	0.506232	ENSMUSG00000025218	1	5
GO:0001660	fever generation	0.128629	0.506232	ENSMUSG00000027399	1	5
GO:0060438	trachea development	0.128629	0.506232	ENSMUSG00000002633	1	5
GO:0060219	camera-type eye photoreceptor cell differentiation	0.128629	0.506232	ENSMUSG00000071648	1	5
GO:1902737	dendritic filopodium	0.128629	0.506232	ENSMUSG00000018765	1	5
GO:0044691	tooth eruption	0.128629	0.506232	ENSMUSG00000001750	1	5
GO:0061087	positive regulation of histone H3-K27 methylation	0.128629	0.506232	ENSMUSG00000026873	1	5
GO:0070698	type I activin receptor binding	0.128629	0.506232	ENSMUSG00000037171	1	5
GO:0060137	maternal process involved in parturition	0.128629	0.506232	ENSMUSG00000037171	1	5
GO:1902952	positive regulation of dendritic spine maintenance	0.128629	0.506232	ENSMUSG00000002985	1	5
GO:0006101	citrate metabolic process	0.128629	0.506232	ENSMUSG00000028405	1	5
GO:0010636	positive regulation of mitochondrial fusion	0.128629	0.506232	ENSMUSG00000043648	1	5
GO:0060228	phosphatidylcholine-sterol O-acyltransferase activator activity	0.128629	0.506232	ENSMUSG00000002985	1	5
GO:0006725	cellular aromatic compound metabolic process	0.128629	0.506232	ENSMUSG00000028713	1	5
GO:0071438	invadopodium membrane	0.128629	0.506232	ENSMUSG00000035000	1	5
GO:0048145	regulation of fibroblast proliferation	0.128629	0.506232	ENSMUSG00000043207	1	5
GO:0051902	negative regulation of mitochondrial depolarization	0.128629	0.506232	ENSMUSG00000026278	1	5
GO:0016428	tRNA (cytosine-5-)-methyltransferase activity	0.128629	0.506232	ENSMUSG00000021595	1	5
GO:2000121	regulation of removal of superoxide radicals	0.128629	0.506232	ENSMUSG00000037580	1	5
GO:0090209	negative regulation of triglyceride metabolic process	0.128629	0.506232	ENSMUSG00000002985	1	5
GO:0034653	retinoic acid catabolic process	0.128629	0.506232	ENSMUSG00000024987	1	5
GO:2000324	positive regulation of glucocorticoid receptor signaling pathway	0.128629	0.506232	ENSMUSG00000005886	1	5
GO:1901097	negative regulation of autophagosome maturation	0.128629	0.506232	ENSMUSG00000008604	1	5
GO:1902951	negative regulation of dendritic spine maintenance	0.128629	0.506232	ENSMUSG00000002985	1	5
GO:0120013	lipid transfer activity	0.128629	0.506232	ENSMUSG00000073988	1	5
GO:0015739	sialic acid transport	0.128629	0.506232	ENSMUSG00000021336	1	5
GO:1903232	melanosome assembly	0.128629	0.506232	ENSMUSG00000030559	1	5
GO:0050999	regulation of nitric-oxide synthase activity	0.128629	0.506232	ENSMUSG00000027399	1	5
GO:0010269	response to selenium ion	0.128629	0.506232	ENSMUSG00000063856	1	5
GO:1990715	mRNA CDS binding	0.128629	0.506232	ENSMUSG00000020770	1	5
GO:0090038	negative regulation of protein kinase C signaling	0.128629	0.506232	ENSMUSG00000050627	1	5
GO:0042997	negative regulation of Golgi to plasma membrane protein transport	0.128629	0.506232	ENSMUSG00000024247	1	5
GO:0048936	peripheral nervous system neuron axonogenesis	0.128629	0.506232	ENSMUSG00000039233	1	5
GO:0005964	phosphorylase kinase complex	0.128629	0.506232	ENSMUSG00000025537	1	5
GO:0070822	Sin3-type complex	0.128629	0.506232	ENSMUSG00000066900	1	5
GO:0008821	crossover junction endodeoxyribonuclease activity	0.128629	0.506232	ENSMUSG00000051235	1	5
GO:0000480	endonucleolytic cleavage in 5'-ETS of tricistronic rRNA transcript (SSU-rRNA, 5.8S rRNA, LSU-rRNA)	0.128629	0.506232	ENSMUSG00000021243	1	5
GO:1990592	protein K69-linked ufmylation	0.128629	0.506232	ENSMUSG00000027746	1	5
GO:0005173	stem cell factor receptor binding	0.128629	0.506232	ENSMUSG00000037239	1	5
GO:1903595	positive regulation of histamine secretion by mast cell	0.128629	0.506232	ENSMUSG00000022808	1	5
GO:0033088	negative regulation of immature T cell proliferation in thymus	0.128629	0.506232	ENSMUSG00000006538	1	5
GO:0001842	neural fold formation	0.128629	0.506232	ENSMUSG00000037171	1	5
GO:1903025	regulation of RNA polymerase II regulatory region sequence-specific DNA binding	0.128629	0.506232	ENSMUSG00000043207	1	5
GO:1901842	negative regulation of high voltage-gated calcium channel activity	0.128629	0.506232	ENSMUSG00000031880	1	5
GO:0070200	establishment of protein localization to telomere	0.128629	0.506232	ENSMUSG00000021611	1	5
GO:0016717	oxidoreductase activity, acting on paired donors, with oxidation of a pair of donors resulting in the reduction of molecular oxygen to two molecules of water	0.128629	0.506232	ENSMUSG00000010663	1	5
GO:0048808	male genitalia morphogenesis	0.128629	0.506232	ENSMUSG00000002633	1	5
GO:0033106	cis-Golgi network membrane	0.128629	0.506232	ENSMUSG00000026278	1	5
GO:1905907	negative regulation of amyloid fibril formation	0.128629	0.506232	ENSMUSG00000002985	1	5
GO:0015136	sialic acid transmembrane transporter activity	0.128629	0.506232	ENSMUSG00000021336	1	5
GO:0010826	negative regulation of centrosome duplication	0.128629	0.506232	ENSMUSG00000049488	1	5
GO:0003836	beta-galactoside (CMP) alpha-2,3-sialyltransferase activity	0.128629	0.506232	ENSMUSG00000074646	1	5
GO:0070695	FHF complex	0.128629	0.506232	ENSMUSG00000028572	1	5
GO:0010463	mesenchymal cell proliferation	0.128629	0.506232	ENSMUSG00000002633	1	5
GO:0044648	histone H3-K4 dimethylation	0.128629	0.506232	ENSMUSG00000051977	1	5
GO:0140007	KICSTOR complex	0.128629	0.506232	ENSMUSG00000042742	1	5
GO:0031013	troponin I binding	0.128629	0.506232	ENSMUSG00000091898	1	5
GO:0099563	modification of synaptic structure	0.128629	0.506232	ENSMUSG00000006373	1	5
GO:0032350	regulation of hormone metabolic process	0.128629	0.506232	ENSMUSG00000043207	1	5
GO:1902991	regulation of amyloid precursor protein catabolic process	0.128629	0.506232	ENSMUSG00000002985	1	5
GO:0036343	psychomotor behavior	0.128629	0.506232	ENSMUSG00000035000	1	5
GO:0021521	ventral spinal cord interneuron specification	0.128629	0.506232	ENSMUSG00000002633	1	5
GO:0098900	regulation of action potential	0.128629	0.506232	ENSMUSG00000050556	1	5
GO:0007600	sensory perception	0.128629	0.506232	ENSMUSG00000021396	1	5
GO:0042307	positive regulation of protein import into nucleus	0.128864	0.506232	ENSMUSG00000002633|ENSMUSG00000009640|ENSMUSG00000021057	3	52
GO:0007399	nervous system development	0.129724	0.506232	ENSMUSG00000035062|ENSMUSG00000059361|ENSMUSG00000024366|ENSMUSG00000025128|ENSMUSG00000030272|ENSMUSG00000034958|ENSMUSG00000025223|ENSMUSG00000036745|ENSMUSG00000025432|ENSMUSG00000024423|ENSMUSG00000075590|ENSMUSG00000037171|ENSMUSG00000005886|ENSMUSG00000022103	14	426
GO:0003735	structural constituent of ribosome	0.129748	0.506232	ENSMUSG00000007338|ENSMUSG00000028622|ENSMUSG00000038880|ENSMUSG00000002767|ENSMUSG00000046756|ENSMUSG00000063888	6	145
GO:0007018	microtubule-based movement	0.131664	0.506232	ENSMUSG00000010021|ENSMUSG00000042050|ENSMUSG00000030882|ENSMUSG00000050382	4	82
GO:0051082	unfolded protein binding	0.131664	0.506232	ENSMUSG00000049488|ENSMUSG00000024346|ENSMUSG00000039233|ENSMUSG00000026849	4	82
GO:0030594	neurotransmitter receptor activity	0.131664	0.506232	ENSMUSG00000014609|ENSMUSG00000029205|ENSMUSG00000022041|ENSMUSG00000070687	4	82
GO:0005813	centrosome	0.131748	0.506232	ENSMUSG00000033585|ENSMUSG00000039230|ENSMUSG00000049488|ENSMUSG00000020308|ENSMUSG00000021572|ENSMUSG00000028680|ENSMUSG00000011589|ENSMUSG00000035486|ENSMUSG00000003037|ENSMUSG00000028572|ENSMUSG00000022751|ENSMUSG00000081984|ENSMUSG00000022765|ENSMUSG00000042050|ENSMUSG00000040586|ENSMUSG00000051235	16	501
GO:0000175	3'-5'-exoribonuclease activity	0.132098	0.506232	ENSMUSG00000031527|ENSMUSG00000030929	2	26
GO:0034612	response to tumor necrosis factor	0.132098	0.506232	ENSMUSG00000034653|ENSMUSG00000037580	2	26
GO:0005868	cytoplasmic dynein complex	0.132098	0.506232	ENSMUSG00000042050|ENSMUSG00000022808	2	26
GO:0010575	positive regulation of vascular endothelial growth factor production	0.132098	0.506232	ENSMUSG00000027399|ENSMUSG00000037171	2	26
GO:0034341	response to interferon-gamma	0.132098	0.506232	ENSMUSG00000037580|ENSMUSG00000038884	2	26
GO:0030031	cell projection assembly	0.132098	0.506232	ENSMUSG00000022438|ENSMUSG00000029684	2	26
GO:0030500	regulation of bone mineralization	0.132098	0.506232	ENSMUSG00000045092|ENSMUSG00000043207	2	26
GO:0001702	gastrulation with mouth forming second	0.132098	0.506232	ENSMUSG00000025223|ENSMUSG00000037171	2	26
GO:0042476	odontogenesis	0.132098	0.506232	ENSMUSG00000002633|ENSMUSG00000001750	2	26
GO:0045453	bone resorption	0.132098	0.506232	ENSMUSG00000006538|ENSMUSG00000001750	2	26
GO:0007266	Rho protein signal transduction	0.134001	0.506232	ENSMUSG00000090935|ENSMUSG00000000149|ENSMUSG00000033629	3	53
GO:0008021	synaptic vesicle	0.134254	0.506232	ENSMUSG00000026849|ENSMUSG00000001018|ENSMUSG00000020570|ENSMUSG00000021687|ENSMUSG00000026791|ENSMUSG00000002633|ENSMUSG00000003037	7	180
GO:0007368	determination of left/right symmetry	0.135698	0.506232	ENSMUSG00000002633|ENSMUSG00000049488|ENSMUSG00000045039|ENSMUSG00000037171	4	83
GO:0051213	dioxygenase activity	0.135698	0.506232	ENSMUSG00000028011|ENSMUSG00000032066|ENSMUSG00000039754|ENSMUSG00000000673	4	83
GO:0005975	carbohydrate metabolic process	0.136913	0.506232	ENSMUSG00000024131|ENSMUSG00000025232|ENSMUSG00000050627|ENSMUSG00000041476|ENSMUSG00000025537|ENSMUSG00000036820|ENSMUSG00000035769	7	181
GO:0005776	autophagosome	0.139208	0.506232	ENSMUSG00000008604|ENSMUSG00000038295|ENSMUSG00000022765	3	54
GO:0004527	exonuclease activity	0.139208	0.506232	ENSMUSG00000031527|ENSMUSG00000030929|ENSMUSG00000047417	3	54
GO:0048240	sperm capacitation	0.139854	0.506232	ENSMUSG00000036196|ENSMUSG00000022236	2	27
GO:0046966	thyroid hormone receptor binding	0.139854	0.506232	ENSMUSG00000005886|ENSMUSG00000022109	2	27
GO:0070527	platelet aggregation	0.139854	0.506232	ENSMUSG00000033831|ENSMUSG00000028001	2	27
GO:0043236	laminin binding	0.139854	0.506232	ENSMUSG00000035279|ENSMUSG00000002980	2	27
GO:0018024	histone-lysine N-methyltransferase activity	0.139854	0.506232	ENSMUSG00000051977|ENSMUSG00000026603	2	27
GO:0046856	phosphatidylinositol dephosphorylation	0.139854	0.506232	ENSMUSG00000028221|ENSMUSG00000039431	2	27
GO:0006139	nucleobase-containing compound metabolic process	0.139854	0.506232	ENSMUSG00000034329|ENSMUSG00000035824	2	27
GO:0001501	skeletal system development	0.141163	0.506232	ENSMUSG00000006538|ENSMUSG00000021613|ENSMUSG00000032179|ENSMUSG00000025232|ENSMUSG00000024247	5	116
GO:0007268	chemical synaptic transmission	0.142307	0.506232	ENSMUSG00000022041|ENSMUSG00000070687|ENSMUSG00000001018|ENSMUSG00000020308|ENSMUSG00000090935|ENSMUSG00000029205|ENSMUSG00000014609	7	183
GO:0007049	cell cycle	0.142796	0.506232	ENSMUSG00000056214|ENSMUSG00000022369|ENSMUSG00000021595|ENSMUSG00000029684|ENSMUSG00000040945|ENSMUSG00000020808|ENSMUSG00000030272|ENSMUSG00000022314|ENSMUSG00000008859|ENSMUSG00000021548|ENSMUSG00000029127|ENSMUSG00000011589|ENSMUSG00000035486|ENSMUSG00000003068|ENSMUSG00000028680|ENSMUSG00000026088|ENSMUSG00000020326|ENSMUSG00000022105|ENSMUSG00000038990	19	621
GO:0007160	cell-matrix adhesion	0.143914	0.506232	ENSMUSG00000033831|ENSMUSG00000041062|ENSMUSG00000002980|ENSMUSG00000028001	4	85
GO:0001892	embryonic placenta development	0.147704	0.506232	ENSMUSG00000037171|ENSMUSG00000073988	2	28
GO:0005657	replication fork	0.147704	0.506232	ENSMUSG00000009640|ENSMUSG00000027502	2	28
GO:0043393	regulation of protein binding	0.147704	0.506232	ENSMUSG00000001018|ENSMUSG00000030272	2	28
GO:0060442	branching involved in prostate gland morphogenesis	0.1484	0.506232	ENSMUSG00000002633	1	6
GO:0043549	regulation of kinase activity	0.1484	0.506232	ENSMUSG00000025223	1	6
GO:0035610	protein side chain deglutamylation	0.1484	0.506232	ENSMUSG00000038836	1	6
GO:0004128	cytochrome-b5 reductase activity, acting on NAD(P)H	0.1484	0.506232	ENSMUSG00000026456	1	6
GO:2000370	positive regulation of clathrin-dependent endocytosis	0.1484	0.506232	ENSMUSG00000029684	1	6
GO:1901798	positive regulation of signal transduction by p53 class mediator	0.1484	0.506232	ENSMUSG00000048878	1	6
GO:0071986	Ragulator complex	0.1484	0.506232	ENSMUSG00000028062	1	6
GO:0052651	monoacylglycerol catabolic process	0.1484	0.506232	ENSMUSG00000007036	1	6
GO:0051984	positive regulation of chromosome segregation	0.1484	0.506232	ENSMUSG00000020608	1	6
GO:0048237	rough endoplasmic reticulum lumen	0.1484	0.506232	ENSMUSG00000033061	1	6
GO:0061743	motor learning	0.1484	0.506232	ENSMUSG00000001983	1	6
GO:0006361	transcription initiation from RNA polymerase I promoter	0.1484	0.506232	ENSMUSG00000026803	1	6
GO:0006640	monoacylglycerol biosynthetic process	0.1484	0.506232	ENSMUSG00000030747	1	6
GO:1905150	regulation of voltage-gated sodium channel activity	0.1484	0.506232	ENSMUSG00000042826	1	6
GO:0031579	membrane raft organization	0.1484	0.506232	ENSMUSG00000024413	1	6
GO:0008635	activation of cysteine-type endopeptidase activity involved in apoptotic process by cytochrome c	0.1484	0.506232	ENSMUSG00000026278	1	6
GO:0003985	acetyl-CoA C-acetyltransferase activity	0.1484	0.506232	ENSMUSG00000036880	1	6
GO:0071569	protein ufmylation	0.1484	0.506232	ENSMUSG00000027746	1	6
GO:0032489	regulation of Cdc42 protein signal transduction	0.1484	0.506232	ENSMUSG00000002985	1	6
GO:0033085	negative regulation of T cell differentiation in thymus	0.1484	0.506232	ENSMUSG00000006538	1	6
GO:1903546	protein localization to photoreceptor outer segment	0.1484	0.506232	ENSMUSG00000071648	1	6
GO:0006527	arginine catabolic process	0.1484	0.506232	ENSMUSG00000030630	1	6
GO:1903955	positive regulation of protein targeting to mitochondrion	0.1484	0.506232	ENSMUSG00000028998	1	6
GO:0090175	regulation of establishment of planar polarity	0.1484	0.506232	ENSMUSG00000027996	1	6
GO:0018027	peptidyl-lysine dimethylation	0.1484	0.506232	ENSMUSG00000026603	1	6
GO:0070447	positive regulation of oligodendrocyte progenitor proliferation	0.1484	0.506232	ENSMUSG00000002633	1	6
GO:0043237	laminin-1 binding	0.1484	0.506232	ENSMUSG00000002633	1	6
GO:0006362	transcription elongation from RNA polymerase I promoter	0.1484	0.506232	ENSMUSG00000067148	1	6
GO:0071907	determination of digestive tract left/right asymmetry	0.1484	0.506232	ENSMUSG00000045039	1	6
GO:0060687	regulation of branching involved in prostate gland morphogenesis	0.1484	0.506232	ENSMUSG00000008999	1	6
GO:0008499	UDP-galactose:beta-N-acetylglucosamine beta-1,3-galactosyltransferase activity	0.1484	0.506232	ENSMUSG00000067370	1	6
GO:1903243	negative regulation of cardiac muscle hypertrophy in response to stress	0.1484	0.506232	ENSMUSG00000028967	1	6
GO:1903215	negative regulation of protein targeting to mitochondrion	0.1484	0.506232	ENSMUSG00000037316	1	6
GO:0045277	respiratory chain complex IV	0.1484	0.506232	ENSMUSG00000036751	1	6
GO:0097114	NMDA glutamate receptor clustering	0.1484	0.506232	ENSMUSG00000002985	1	6
GO:1901016	regulation of potassium ion transmembrane transporter activity	0.1484	0.506232	ENSMUSG00000020849	1	6
GO:0046848	hydroxyapatite binding	0.1484	0.506232	ENSMUSG00000002985	1	6
GO:0042158	lipoprotein biosynthetic process	0.1484	0.506232	ENSMUSG00000002985	1	6
GO:0010155	regulation of proton transport	0.1484	0.506232	ENSMUSG00000001750	1	6
GO:0033265	choline binding	0.1484	0.506232	ENSMUSG00000032561	1	6
GO:0010324	membrane invagination	0.1484	0.506232	ENSMUSG00000029684	1	6
GO:0030275	LRR domain binding	0.1484	0.506232	ENSMUSG00000003068	1	6
GO:0031749	D2 dopamine receptor binding	0.1484	0.506232	ENSMUSG00000022949	1	6
GO:0019693	ribose phosphate metabolic process	0.1484	0.506232	ENSMUSG00000001755	1	6
GO:1990349	gap junction-mediated intercellular transport	0.1484	0.506232	ENSMUSG00000046352	1	6
GO:0043353	enucleate erythrocyte differentiation	0.1484	0.506232	ENSMUSG00000022105	1	6
GO:1904751	positive regulation of protein localization to nucleolus	0.1484	0.506232	ENSMUSG00000021611	1	6
GO:0006636	unsaturated fatty acid biosynthetic process	0.1484	0.506232	ENSMUSG00000010663	1	6
GO:1902747	negative regulation of lens fiber cell differentiation	0.1484	0.506232	ENSMUSG00000037239	1	6
GO:0042536	-	0.1484	0.506232	ENSMUSG00000028967	1	6
GO:0019262	N-acetylneuraminate catabolic process	0.1484	0.506232	ENSMUSG00000036820	1	6
GO:0045925	positive regulation of female receptivity	0.1484	0.506232	ENSMUSG00000005886	1	6
GO:0003229	ventricular cardiac muscle tissue development	0.1484	0.506232	ENSMUSG00000043207	1	6
GO:0046625	sphingolipid binding	0.1484	0.506232	ENSMUSG00000045092	1	6
GO:0043462	regulation of ATPase activity	0.1484	0.506232	ENSMUSG00000091898	1	6
GO:0070837	dehydroascorbic acid transport	0.1484	0.506232	ENSMUSG00000026791	1	6
GO:0004791	thioredoxin-disulfide reductase activity	0.1484	0.506232	ENSMUSG00000075700	1	6
GO:0030375	thyroid hormone receptor coactivator activity	0.1484	0.506232	ENSMUSG00000005886	1	6
GO:0071204	histone pre-mRNA 3'end processing complex	0.1484	0.506232	ENSMUSG00000031527	1	6
GO:0032269	negative regulation of cellular protein metabolic process	0.1484	0.506232	ENSMUSG00000002985	1	6
GO:0070829	heterochromatin maintenance	0.1484	0.506232	ENSMUSG00000037572	1	6
GO:0006449	regulation of translational termination	0.1484	0.506232	ENSMUSG00000038884	1	6
GO:0051054	positive regulation of DNA metabolic process	0.1484	0.506232	ENSMUSG00000047911	1	6
GO:0006085	acetyl-CoA biosynthetic process	0.1484	0.506232	ENSMUSG00000074064	1	6
GO:0033300	dehydroascorbic acid transmembrane transporter activity	0.1484	0.506232	ENSMUSG00000026791	1	6
GO:0071494	cellular response to UV-C	0.1484	0.506232	ENSMUSG00000024423	1	6
GO:0098779	positive regulation of mitophagy in response to mitochondrial depolarization	0.1484	0.506232	ENSMUSG00000028998	1	6
GO:0009168	purine ribonucleoside monophosphate biosynthetic process	0.1484	0.506232	ENSMUSG00000001755	1	6
GO:0006777	Mo-molybdopterin cofactor biosynthetic process	0.1484	0.506232	ENSMUSG00000039616	1	6
GO:1905475	regulation of protein localization to membrane	0.1484	0.506232	ENSMUSG00000031119	1	6
GO:0098837	postsynaptic recycling endosome	0.1484	0.506232	ENSMUSG00000021057	1	6
GO:0045851	pH reduction	0.1484	0.506232	ENSMUSG00000001750	1	6
GO:0090724	central region of growth cone	0.1484	0.506232	ENSMUSG00000020849	1	6
GO:0140312	cargo adaptor activity	0.1484	0.506232	ENSMUSG00000001998	1	6
GO:0060971	embryonic heart tube left/right pattern formation	0.1484	0.506232	ENSMUSG00000045039	1	6
GO:0035252	UDP-xylosyltransferase activity	0.1484	0.506232	ENSMUSG00000047434	1	6
GO:0006798	polyphosphate catabolic process	0.1484	0.506232	ENSMUSG00000034958	1	6
GO:0000808	origin recognition complex	0.1484	0.506232	ENSMUSG00000028587	1	6
GO:0006207	'de novo' pyrimidine nucleobase biosynthetic process	0.1484	0.506232	ENSMUSG00000022814	1	6
GO:0097065	anterior head development	0.1484	0.506232	ENSMUSG00000032179	1	6
GO:0006690	icosanoid metabolic process	0.1484	0.506232	ENSMUSG00000040703	1	6
GO:0060662	salivary gland cavitation	0.1484	0.506232	ENSMUSG00000002633	1	6
GO:0006642	triglyceride mobilization	0.1484	0.506232	ENSMUSG00000032081	1	6
GO:0050917	sensory perception of umami taste	0.1484	0.506232	ENSMUSG00000028950	1	6
GO:0005787	signal peptidase complex	0.1484	0.506232	ENSMUSG00000035227	1	6
GO:0051702	interaction with symbiont	0.1484	0.506232	ENSMUSG00000063856	1	6
GO:0019674	NAD metabolic process	0.1484	0.506232	ENSMUSG00000050627	1	6
GO:1990130	GATOR1 complex	0.1484	0.506232	ENSMUSG00000042742	1	6
GO:0010701	positive regulation of norepinephrine secretion	0.1484	0.506232	ENSMUSG00000050556	1	6
GO:0006089	lactate metabolic process	0.1484	0.506232	ENSMUSG00000021339	1	6
GO:0008211	glucocorticoid metabolic process	0.1484	0.506232	ENSMUSG00000060807	1	6
GO:0051450	myoblast proliferation	0.1484	0.506232	ENSMUSG00000063856	1	6
GO:0035965	cardiolipin acyl-chain remodeling	0.1484	0.506232	ENSMUSG00000025745	1	6
GO:0030262	apoptotic nuclear changes	0.1484	0.506232	ENSMUSG00000047139	1	6
GO:0004768	stearoyl-CoA 9-desaturase activity	0.1484	0.506232	ENSMUSG00000024665	1	6
GO:0017171	serine hydrolase activity	0.1484	0.506232	ENSMUSG00000058579	1	6
GO:0070938	contractile ring	0.1484	0.506232	ENSMUSG00000039754	1	6
GO:0051147	regulation of muscle cell differentiation	0.1484	0.506232	ENSMUSG00000030272	1	6
GO:0034334	adherens junction maintenance	0.1484	0.506232	ENSMUSG00000041605	1	6
GO:1901164	negative regulation of trophoblast cell migration	0.1484	0.506232	ENSMUSG00000037171	1	6
GO:1903588	negative regulation of blood vessel endothelial cell proliferation involved in sprouting angiogenesis	0.1484	0.506232	ENSMUSG00000027835	1	6
GO:0030323	respiratory tube development	0.1484	0.506232	ENSMUSG00000002633	1	6
GO:0006116	NADH oxidation	0.1484	0.506232	ENSMUSG00000050627	1	6
GO:0006029	proteoglycan metabolic process	0.1484	0.506232	ENSMUSG00000006538	1	6
GO:0071422	succinate transmembrane transport	0.1484	0.506232	ENSMUSG00000014606	1	6
GO:0021960	anterior commissure morphogenesis	0.1484	0.506232	ENSMUSG00000025128	1	6
GO:0034384	high-density lipoprotein particle clearance	0.1484	0.506232	ENSMUSG00000002985	1	6
GO:0030203	glycosaminoglycan metabolic process	0.1484	0.506232	ENSMUSG00000025232	1	6
GO:0042475	odontogenesis of dentin-containing tooth	0.149821	0.506232	ENSMUSG00000002633|ENSMUSG00000008999|ENSMUSG00000022540	3	56
GO:0000922	spindle pole	0.15232	0.506232	ENSMUSG00000042050|ENSMUSG00000035486|ENSMUSG00000025420|ENSMUSG00000028680	4	87
GO:0004722	protein serine/threonine phosphatase activity	0.155222	0.506232	ENSMUSG00000037826|ENSMUSG00000032495|ENSMUSG00000030402	3	57
GO:0016712	oxidoreductase activity, acting on paired donors, with incorporation or reduction of molecular oxygen, reduced flavin or flavoprotein as one donor, and incorporation of one atom of oxygen	0.155222	0.506232	ENSMUSG00000052974|ENSMUSG00000040703|ENSMUSG00000030670	3	57
GO:0070382	exocytic vesicle	0.155641	0.506232	ENSMUSG00000025178|ENSMUSG00000054453	2	29
GO:0030511	positive regulation of transforming growth factor beta receptor signaling pathway	0.155641	0.506232	ENSMUSG00000063049|ENSMUSG00000003068	2	29
GO:0009409	response to cold	0.155641	0.506232	ENSMUSG00000039428|ENSMUSG00000018574	2	29
GO:0045921	positive regulation of exocytosis	0.155641	0.506232	ENSMUSG00000033831|ENSMUSG00000028001	2	29
GO:0016126	sterol biosynthetic process	0.155641	0.506232	ENSMUSG00000021273|ENSMUSG00000026456	2	29
GO:0004620	phospholipase activity	0.155641	0.506232	ENSMUSG00000007036|ENSMUSG00000071724	2	29
GO:0071542	dopaminergic neuron differentiation	0.155641	0.506232	ENSMUSG00000002633|ENSMUSG00000026686	2	29
GO:0006820	anion transport	0.155641	0.506232	ENSMUSG00000036196|ENSMUSG00000021336	2	29
GO:0005763	mitochondrial small ribosomal subunit	0.155641	0.506232	ENSMUSG00000038880|ENSMUSG00000046756	2	29
GO:0004693	cyclin-dependent protein serine/threonine kinase activity	0.155641	0.506232	ENSMUSG00000021548|ENSMUSG00000026023	2	29
GO:0005795	Golgi stack	0.155641	0.506232	ENSMUSG00000036620|ENSMUSG00000028680	2	29
GO:0042470	melanosome	0.155641	0.506232	ENSMUSG00000030559|ENSMUSG00000039395	2	29
GO:0032880	regulation of protein localization	0.156591	0.506232	ENSMUSG00000030272|ENSMUSG00000003037|ENSMUSG00000029684|ENSMUSG00000034958	4	88
GO:0003924	GTPase activity	0.157723	0.506232	ENSMUSG00000038607|ENSMUSG00000028848|ENSMUSG00000037580|ENSMUSG00000008859|ENSMUSG00000030559|ENSMUSG00000031880|ENSMUSG00000003037|ENSMUSG00000000149|ENSMUSG00000050029|ENSMUSG00000029208	10	295
GO:0005829	cytosol	0.158883	0.506232	ENSMUSG00000074064|ENSMUSG00000000673|ENSMUSG00000020308|ENSMUSG00000028773|ENSMUSG00000054836|ENSMUSG00000026023|ENSMUSG00000046352|ENSMUSG00000002985|ENSMUSG00000026792|ENSMUSG00000050627|ENSMUSG00000004952|ENSMUSG00000001440|ENSMUSG00000015127|ENSMUSG00000026705|ENSMUSG00000020622|ENSMUSG00000026618|ENSMUSG00000029684|ENSMUSG00000027559|ENSMUSG00000028405|ENSMUSG00000037316|ENSMUSG00000038884|…	87	3368
GO:0030509	BMP signaling pathway	0.160907	0.506232	ENSMUSG00000037171|ENSMUSG00000045039|ENSMUSG00000032179|ENSMUSG00000008999	4	89
GO:0003729	mRNA binding	0.161615	0.506232	ENSMUSG00000046756|ENSMUSG00000035045|ENSMUSG00000029402|ENSMUSG00000001983|ENSMUSG00000018765|ENSMUSG00000022323|ENSMUSG00000040620|ENSMUSG00000028114	8	225
GO:0016853	isomerase activity	0.162593	0.506232	ENSMUSG00000079480|ENSMUSG00000022711|ENSMUSG00000025420|ENSMUSG00000038991|ENSMUSG00000040703	5	122
GO:0006493	protein O-linked glycosylation	0.163658	0.506232	ENSMUSG00000037251|ENSMUSG00000037953	2	30
GO:0030148	sphingolipid biosynthetic process	0.163658	0.506232	ENSMUSG00000035376|ENSMUSG00000033629	2	30
GO:0035108	limb morphogenesis	0.163658	0.506232	ENSMUSG00000045039|ENSMUSG00000024247	2	30
GO:0005251	delayed rectifier potassium channel activity	0.163658	0.506232	ENSMUSG00000038201|ENSMUSG00000050556	2	30
GO:0016597	amino acid binding	0.163658	0.506232	ENSMUSG00000031173|ENSMUSG00000028011	2	30
GO:0048738	cardiac muscle tissue development	0.163658	0.506232	ENSMUSG00000008999|ENSMUSG00000032179	2	30
GO:0043015	gamma-tubulin binding	0.163658	0.506232	ENSMUSG00000033585|ENSMUSG00000040586	2	30
GO:0006325	chromatin organization	0.165601	0.506232	ENSMUSG00000047911|ENSMUSG00000051977|ENSMUSG00000043207|ENSMUSG00000039754|ENSMUSG00000009640|ENSMUSG00000026873|ENSMUSG00000066900|ENSMUSG00000063049|ENSMUSG00000022105|ENSMUSG00000070697|ENSMUSG00000026603	11	335
GO:0005762	mitochondrial large ribosomal subunit	0.166202	0.506232	ENSMUSG00000007338|ENSMUSG00000028622|ENSMUSG00000002767	3	59
GO:0010793	regulation of mRNA export from nucleus	0.167724	0.506232	ENSMUSG00000021595	1	7
GO:0072678	T cell migration	0.167724	0.506232	ENSMUSG00000045092	1	7
GO:0006559	L-phenylalanine catabolic process	0.167724	0.506232	ENSMUSG00000030630	1	7
GO:0008467	[heparan sulfate]-glucosamine 3-sulfotransferase 1 activity	0.167724	0.506232	ENSMUSG00000039628	1	7
GO:0060373	regulation of ventricular cardiac muscle cell membrane depolarization	0.167724	0.506232	ENSMUSG00000050627	1	7
GO:0021930	cerebellar granule cell precursor proliferation	0.167724	0.506232	ENSMUSG00000002633	1	7
GO:0051026	chiasma assembly	0.167724	0.506232	ENSMUSG00000034329	1	7
GO:0060613	fat pad development	0.167724	0.506232	ENSMUSG00000030747	1	7
GO:0033194	response to hydroperoxide	0.167724	0.506232	ENSMUSG00000063856	1	7
GO:0015141	succinate transmembrane transporter activity	0.167724	0.506232	ENSMUSG00000014606	1	7
GO:0051601	exocyst localization	0.167724	0.506232	ENSMUSG00000021281	1	7
GO:0033588	Elongator holoenzyme complex	0.167724	0.506232	ENSMUSG00000054836	1	7
GO:0004536	deoxyribonuclease activity	0.167724	0.506232	ENSMUSG00000024136	1	7
GO:0003857	3-hydroxyacyl-CoA dehydrogenase activity	0.167724	0.506232	ENSMUSG00000025745	1	7
GO:0099026	anchored component of presynaptic membrane	0.167724	0.506232	ENSMUSG00000031119	1	7
GO:0034340	response to type I interferon	0.167724	0.506232	ENSMUSG00000038884	1	7
GO:0072655	establishment of protein localization to mitochondrion	0.167724	0.506232	ENSMUSG00000041736	1	7
GO:0019239	deaminase activity	0.167724	0.506232	ENSMUSG00000022323	1	7
GO:0006569	tryptophan catabolic process	0.167724	0.506232	ENSMUSG00000028011	1	7
GO:0033299	secretion of lysosomal enzymes	0.167724	0.506232	ENSMUSG00000057667	1	7
GO:0005744	TIM23 mitochondrial import inner membrane translocase complex	0.167724	0.506232	ENSMUSG00000024645	1	7
GO:0036042	long-chain fatty acyl-CoA binding	0.167724	0.506232	ENSMUSG00000021620	1	7
GO:0051291	protein heterooligomerization	0.167724	0.506232	ENSMUSG00000071648	1	7
GO:0046324	regulation of glucose import	0.167724	0.506232	ENSMUSG00000023571	1	7
GO:0016266	O-glycan processing	0.167724	0.506232	ENSMUSG00000047434	1	7
GO:0030893	meiotic cohesin complex	0.167724	0.506232	ENSMUSG00000022314	1	7
GO:0070309	lens fiber cell morphogenesis	0.167724	0.506232	ENSMUSG00000027465	1	7
GO:0097692	histone H3-K4 monomethylation	0.167724	0.506232	ENSMUSG00000051977	1	7
GO:0016264	gap junction assembly	0.167724	0.506232	ENSMUSG00000046352	1	7
GO:0030151	molybdenum ion binding	0.167724	0.506232	ENSMUSG00000039616	1	7
GO:0003231	cardiac ventricle development	0.167724	0.506232	ENSMUSG00000043207	1	7
GO:0150012	positive regulation of neuron projection arborization	0.167724	0.506232	ENSMUSG00000005886	1	7
GO:0032400	melanosome localization	0.167724	0.506232	ENSMUSG00000039395	1	7
GO:1990247	N6-methyladenosine-containing RNA binding	0.167724	0.506232	ENSMUSG00000034653	1	7
GO:0043587	tongue morphogenesis	0.167724	0.506232	ENSMUSG00000002633	1	7
GO:0060296	regulation of cilium beat frequency involved in ciliary motility	0.167724	0.506232	ENSMUSG00000031796	1	7
GO:0006729	tetrahydrobiopterin biosynthetic process	0.167724	0.506232	ENSMUSG00000037580	1	7
GO:1904294	positive regulation of ERAD pathway	0.167724	0.506232	ENSMUSG00000049488	1	7
GO:0010989	negative regulation of low-density lipoprotein particle clearance	0.167724	0.506232	ENSMUSG00000032081	1	7
GO:0010544	negative regulation of platelet activation	0.167724	0.506232	ENSMUSG00000002985	1	7
GO:0060664	epithelial cell proliferation involved in salivary gland morphogenesis	0.167724	0.506232	ENSMUSG00000002633	1	7
GO:0034372	very-low-density lipoprotein particle remodeling	0.167724	0.506232	ENSMUSG00000002985	1	7
GO:0030422	production of siRNA involved in RNA interference	0.167724	0.506232	ENSMUSG00000021611	1	7
GO:0021554	optic nerve development	0.167724	0.506232	ENSMUSG00000001750	1	7
GO:0008508	bile acid:sodium symporter activity	0.167724	0.506232	ENSMUSG00000021135	1	7
GO:0097733	photoreceptor cell cilium	0.167724	0.506232	ENSMUSG00000002763	1	7
GO:0051645	Golgi localization	0.167724	0.506232	ENSMUSG00000003068	1	7
GO:0048864	stem cell development	0.167724	0.506232	ENSMUSG00000002633	1	7
GO:0006108	malate metabolic process	0.167724	0.506232	ENSMUSG00000026526	1	7
GO:0090312	positive regulation of protein deacetylation	0.167724	0.506232	ENSMUSG00000033585	1	7
GO:0042255	ribosome assembly	0.167724	0.506232	ENSMUSG00000036160	1	7
GO:0051180	vitamin transport	0.167724	0.506232	ENSMUSG00000073988	1	7
GO:0010038	response to metal ion	0.167724	0.506232	ENSMUSG00000091898	1	7
GO:0060770	negative regulation of epithelial cell proliferation involved in prostate gland development	0.167724	0.506232	ENSMUSG00000003068	1	7
GO:0001955	blood vessel maturation	0.167724	0.506232	ENSMUSG00000045092	1	7
GO:0004571	mannosyl-oligosaccharide 1,2-alpha-mannosidase activity	0.167724	0.506232	ENSMUSG00000038312	1	7
GO:0071578	zinc ion import across plasma membrane	0.167724	0.506232	ENSMUSG00000063354	1	7
GO:0044323	retinoic acid-responsive element binding	0.167724	0.506232	ENSMUSG00000015843	1	7
GO:0048820	hair follicle maturation	0.167724	0.506232	ENSMUSG00000021595	1	7
GO:0030891	VCB complex	0.167724	0.506232	ENSMUSG00000039873	1	7
GO:0016338	calcium-independent cell-cell adhesion via plasma membrane cell-adhesion molecules	0.167724	0.506232	ENSMUSG00000047230	1	7
GO:0010894	negative regulation of steroid biosynthetic process	0.167724	0.506232	ENSMUSG00000032179	1	7
GO:0043401	steroid hormone mediated signaling pathway	0.167724	0.506232	ENSMUSG00000008999	1	7
GO:2000766	negative regulation of cytoplasmic translation	0.167724	0.506232	ENSMUSG00000020770	1	7
GO:0030850	prostate gland development	0.167724	0.506232	ENSMUSG00000002633	1	7
GO:0007198	adenylate cyclase-inhibiting serotonin receptor signaling pathway	0.167724	0.506232	ENSMUSG00000070687	1	7
GO:0035336	long-chain fatty-acyl-CoA metabolic process	0.167724	0.506232	ENSMUSG00000030747	1	7
GO:0003720	telomerase activity	0.167724	0.506232	ENSMUSG00000021611	1	7
GO:0035356	cellular triglyceride homeostasis	0.167724	0.506232	ENSMUSG00000030747	1	7
GO:0060341	regulation of cellular localization	0.167724	0.506232	ENSMUSG00000056214	1	7
GO:0051155	positive regulation of striated muscle cell differentiation	0.167724	0.506232	ENSMUSG00000002633	1	7
GO:0097177	mitochondrial ribosome binding	0.167724	0.506232	ENSMUSG00000001983	1	7
GO:0030274	LIM domain binding	0.167724	0.506232	ENSMUSG00000025223	1	7
GO:0034366	spherical high-density lipoprotein particle	0.167724	0.506232	ENSMUSG00000032081	1	7
GO:0048645	animal organ formation	0.167724	0.506232	ENSMUSG00000002633	1	7
GO:0046890	regulation of lipid biosynthetic process	0.167724	0.506232	ENSMUSG00000035686	1	7
GO:0033634	positive regulation of cell-cell adhesion mediated by integrin	0.167724	0.506232	ENSMUSG00000047139	1	7
GO:0070324	thyroid hormone binding	0.167724	0.506232	ENSMUSG00000061808	1	7
GO:0003406	retinal pigment epithelium development	0.167724	0.506232	ENSMUSG00000006538	1	7
GO:0071638	negative regulation of monocyte chemotactic protein-1 production	0.167724	0.506232	ENSMUSG00000047139	1	7
GO:0003209	cardiac atrium morphogenesis	0.167724	0.506232	ENSMUSG00000024241	1	7
GO:0008420	RNA polymerase II CTD heptapeptide repeat phosphatase activity	0.167724	0.506232	ENSMUSG00000026176	1	7
GO:0048842	positive regulation of axon extension involved in axon guidance	0.167724	0.506232	ENSMUSG00000045039	1	7
GO:0060385	axonogenesis involved in innervation	0.167724	0.506232	ENSMUSG00000025582	1	7
GO:2000736	regulation of stem cell differentiation	0.167724	0.506232	ENSMUSG00000021595	1	7
GO:0090267	positive regulation of mitotic cell cycle spindle assembly checkpoint	0.167724	0.506232	ENSMUSG00000051235	1	7
GO:0051005	negative regulation of lipoprotein lipase activity	0.167724	0.506232	ENSMUSG00000032081	1	7
GO:0021957	corticospinal tract morphogenesis	0.167724	0.506232	ENSMUSG00000025128	1	7
GO:0000447	endonucleolytic cleavage in ITS1 to separate SSU-rRNA from 5.8S rRNA and LSU-rRNA from tricistronic rRNA transcript (SSU-rRNA, 5.8S rRNA, LSU-rRNA)	0.167724	0.506232	ENSMUSG00000021243	1	7
GO:0071459	protein localization to chromosome, centromeric region	0.167724	0.506232	ENSMUSG00000022105	1	7
GO:0007006	mitochondrial membrane organization	0.167724	0.506232	ENSMUSG00000004748	1	7
GO:0007096	regulation of exit from mitosis	0.167724	0.506232	ENSMUSG00000047911	1	7
GO:0090330	regulation of platelet aggregation	0.167724	0.506232	ENSMUSG00000058579	1	7
GO:0060028	convergent extension involved in axis elongation	0.167724	0.506232	ENSMUSG00000027996	1	7
GO:0016272	prefoldin complex	0.167724	0.506232	ENSMUSG00000024346	1	7
GO:0039536	negative regulation of RIG-I signaling pathway	0.167724	0.506232	ENSMUSG00000028850	1	7
GO:0006221	pyrimidine nucleotide biosynthetic process	0.167724	0.506232	ENSMUSG00000022814	1	7
GO:0034214	protein hexamerization	0.167724	0.506232	ENSMUSG00000025209	1	7
GO:0012505	endomembrane system	0.169666	0.506232	ENSMUSG00000075590|ENSMUSG00000019189|ENSMUSG00000006373|ENSMUSG00000030559	4	91
GO:0004386	helicase activity	0.170012	0.506232	ENSMUSG00000025209|ENSMUSG00000034329|ENSMUSG00000034653|ENSMUSG00000020079|ENSMUSG00000040620	5	124
GO:0035264	multicellular organism growth	0.170012	0.506232	ENSMUSG00000006538|ENSMUSG00000043207|ENSMUSG00000070644|ENSMUSG00000024241|ENSMUSG00000024247	5	124
GO:0022409	positive regulation of cell-cell adhesion	0.171745	0.506232	ENSMUSG00000037171|ENSMUSG00000047139	2	31
GO:0045840	positive regulation of mitotic nuclear division	0.171745	0.506232	ENSMUSG00000082361|ENSMUSG00000027399	2	31
GO:0016251	RNA polymerase II general transcription initiation factor activity	0.171745	0.506232	ENSMUSG00000021548|ENSMUSG00000032398	2	31
GO:0006904	vesicle docking involved in exocytosis	0.171745	0.506232	ENSMUSG00000050556|ENSMUSG00000003037	2	31
GO:0051959	dynein light intermediate chain binding	0.171745	0.506232	ENSMUSG00000030882|ENSMUSG00000028572	2	31
GO:0004177	aminopeptidase activity	0.171745	0.506232	ENSMUSG00000039263|ENSMUSG00000035000	2	31
GO:0016538	cyclin-dependent protein serine/threonine kinase regulator activity	0.171745	0.506232	ENSMUSG00000021548|ENSMUSG00000020326	2	31
GO:0019373	epoxygenase P450 pathway	0.171745	0.506232	ENSMUSG00000052974|ENSMUSG00000040703	2	31
GO:0006637	acyl-CoA metabolic process	0.171745	0.506232	ENSMUSG00000003809|ENSMUSG00000021620	2	31
GO:0005622	intracellular anatomical structure	0.174757	0.506232	ENSMUSG00000007338|ENSMUSG00000024241|ENSMUSG00000051977|ENSMUSG00000040620|ENSMUSG00000022225|ENSMUSG00000031388|ENSMUSG00000022540|ENSMUSG00000030272|ENSMUSG00000011589|ENSMUSG00000070806|ENSMUSG00000020608|ENSMUSG00000039263|ENSMUSG00000042870|ENSMUSG00000034653|ENSMUSG00000067276	15	489
GO:0031532	actin cytoskeleton reorganization	0.177401	0.506232	ENSMUSG00000045092|ENSMUSG00000022438|ENSMUSG00000008859	3	61
GO:0098794	postsynapse	0.177561	0.506232	ENSMUSG00000049551|ENSMUSG00000005886|ENSMUSG00000029684|ENSMUSG00000020708|ENSMUSG00000018765	5	126
GO:0008022	protein C-terminus binding	0.177818	0.506232	ENSMUSG00000031479|ENSMUSG00000005907|ENSMUSG00000090935|ENSMUSG00000022949|ENSMUSG00000021611|ENSMUSG00000002980|ENSMUSG00000002763|ENSMUSG00000005886	8	231
GO:0000287	magnesium ion binding	0.179731	0.506232	ENSMUSG00000020622|ENSMUSG00000045211|ENSMUSG00000047434|ENSMUSG00000045691|ENSMUSG00000003068|ENSMUSG00000051235|ENSMUSG00000030402	7	196
GO:0005921	gap junction	0.179897	0.506232	ENSMUSG00000051056|ENSMUSG00000046352	2	32
GO:0017080	sodium channel regulator activity	0.179897	0.506232	ENSMUSG00000042826|ENSMUSG00000050627	2	32
GO:0051491	positive regulation of filopodium assembly	0.179897	0.506232	ENSMUSG00000008859|ENSMUSG00000029684	2	32
GO:0010719	negative regulation of epithelial to mesenchymal transition	0.179897	0.506232	ENSMUSG00000027996|ENSMUSG00000037239	2	32
GO:0032435	negative regulation of proteasomal ubiquitin-dependent protein catabolic process	0.179897	0.506232	ENSMUSG00000002633|ENSMUSG00000021501	2	32
GO:0006418	tRNA aminoacylation for protein translation	0.179897	0.506232	ENSMUSG00000026618|ENSMUSG00000028292	2	32
GO:0002020	protease binding	0.181382	0.506232	ENSMUSG00000047866|ENSMUSG00000025209|ENSMUSG00000041550|ENSMUSG00000035000|ENSMUSG00000020087	5	127
GO:0030054	cell junction	0.181429	0.506232	ENSMUSG00000056214|ENSMUSG00000033377|ENSMUSG00000026849|ENSMUSG00000050556|ENSMUSG00000046352|ENSMUSG00000047230|ENSMUSG00000017607|ENSMUSG00000035640|ENSMUSG00000090935|ENSMUSG00000034958|ENSMUSG00000005886|ENSMUSG00000039230|ENSMUSG00000022438|ENSMUSG00000051056|ENSMUSG00000035062|ENSMUSG00000022540|ENSMUSG00000001018|ENSMUSG00000022041|ENSMUSG00000025666|ENSMUSG00000035000|ENSMUSG00000025178|…	25	880
GO:0016301	kinase activity	0.182361	0.506232	ENSMUSG00000032380|ENSMUSG00000030272|ENSMUSG00000001755|ENSMUSG00000024247|ENSMUSG00000033703|ENSMUSG00000053137|ENSMUSG00000035824|ENSMUSG00000021548|ENSMUSG00000025178|ENSMUSG00000070644|ENSMUSG00000035486|ENSMUSG00000003068|ENSMUSG00000028680|ENSMUSG00000027579|ENSMUSG00000025537|ENSMUSG00000026023|ENSMUSG00000037251|ENSMUSG00000035769	18	608
GO:0031965	nuclear membrane	0.182769	0.506232	ENSMUSG00000037580|ENSMUSG00000027465|ENSMUSG00000026849|ENSMUSG00000033629|ENSMUSG00000050106|ENSMUSG00000001440|ENSMUSG00000034329	7	197
GO:0016485	protein processing	0.183077	0.506232	ENSMUSG00000043207|ENSMUSG00000047866|ENSMUSG00000020087	3	62
GO:0030326	embryonic limb morphogenesis	0.183077	0.506232	ENSMUSG00000002633|ENSMUSG00000045039|ENSMUSG00000008999	3	62
GO:0001947	heart looping	0.183077	0.506232	ENSMUSG00000006538|ENSMUSG00000037171|ENSMUSG00000002633	3	62
GO:0048666	neuron development	0.183077	0.506232	ENSMUSG00000006538|ENSMUSG00000033585|ENSMUSG00000024366	3	62
GO:0030145	manganese ion binding	0.183077	0.506232	ENSMUSG00000039263|ENSMUSG00000047434|ENSMUSG00000030402	3	62
GO:0036010	protein localization to endosome	0.186609	0.506232	ENSMUSG00000033039	1	8
GO:0033081	regulation of T cell differentiation in thymus	0.186609	0.506232	ENSMUSG00000024241	1	8
GO:0072321	chaperone-mediated protein transport	0.186609	0.506232	ENSMUSG00000026849	1	8
GO:0021861	forebrain radial glial cell differentiation	0.186609	0.506232	ENSMUSG00000028114	1	8
GO:0008417	fucosyltransferase activity	0.186609	0.506232	ENSMUSG00000039357	1	8
GO:0061484	hematopoietic stem cell homeostasis	0.186609	0.506232	ENSMUSG00000001750	1	8
GO:0031232	extrinsic component of external side of plasma membrane	0.186609	0.506232	ENSMUSG00000002985	1	8
GO:0031298	replication fork protection complex	0.186609	0.506232	ENSMUSG00000037572	1	8
GO:0000172	ribonuclease MRP complex	0.186609	0.506232	ENSMUSG00000062309	1	8
GO:0051057	positive regulation of small GTPase mediated signal transduction	0.186609	0.506232	ENSMUSG00000024241	1	8
GO:0006360	transcription by RNA polymerase I	0.186609	0.506232	ENSMUSG00000031832	1	8
GO:0071813	lipoprotein particle binding	0.186609	0.506232	ENSMUSG00000002985	1	8
GO:0034380	high-density lipoprotein particle assembly	0.186609	0.506232	ENSMUSG00000002985	1	8
GO:0016817	hydrolase activity, acting on acid anhydrides	0.186609	0.506232	ENSMUSG00000020079	1	8
GO:0061000	negative regulation of dendritic spine development	0.186609	0.506232	ENSMUSG00000002985	1	8
GO:0042796	snRNA transcription by RNA polymerase III	0.186609	0.506232	ENSMUSG00000032398	1	8
GO:0048729	tissue morphogenesis	0.186609	0.506232	ENSMUSG00000037171	1	8
GO:0006651	diacylglycerol biosynthetic process	0.186609	0.506232	ENSMUSG00000030747	1	8
GO:0040012	regulation of locomotion	0.186609	0.506232	ENSMUSG00000070687	1	8
GO:0021540	corpus callosum morphogenesis	0.186609	0.506232	ENSMUSG00000025128	1	8
GO:0045039	protein insertion into mitochondrial inner membrane	0.186609	0.506232	ENSMUSG00000036199	1	8
GO:0031931	TORC1 complex	0.186609	0.506232	ENSMUSG00000027650	1	8
GO:0005861	troponin complex	0.186609	0.506232	ENSMUSG00000091898	1	8
GO:0009313	oligosaccharide catabolic process	0.186609	0.506232	ENSMUSG00000000594	1	8
GO:0019896	axonal transport of mitochondrion	0.186609	0.506232	ENSMUSG00000037161	1	8
GO:0051149	positive regulation of muscle cell differentiation	0.186609	0.506232	ENSMUSG00000030272	1	8
GO:0090140	regulation of mitochondrial fission	0.186609	0.506232	ENSMUSG00000039428	1	8
GO:0060463	lung lobe morphogenesis	0.186609	0.506232	ENSMUSG00000002633	1	8
GO:0038036	sphingosine-1-phosphate receptor activity	0.186609	0.506232	ENSMUSG00000045092	1	8
GO:0072574	hepatocyte proliferation	0.186609	0.506232	ENSMUSG00000031594	1	8
GO:0036396	RNA N6-methyladenosine methyltransferase complex	0.186609	0.506232	ENSMUSG00000028114	1	8
GO:0001652	granular component	0.186609	0.506232	ENSMUSG00000036160	1	8
GO:0004767	sphingomyelin phosphodiesterase activity	0.186609	0.506232	ENSMUSG00000071724	1	8
GO:0021513	spinal cord dorsal/ventral patterning	0.186609	0.506232	ENSMUSG00000002633	1	8
GO:1904417	positive regulation of xenophagy	0.186609	0.506232	ENSMUSG00000026792	1	8
GO:0004300	enoyl-CoA hydratase activity	0.186609	0.506232	ENSMUSG00000025745	1	8
GO:1901522	positive regulation of transcription from RNA polymerase II promoter involved in cellular response to chemical stimulus	0.186609	0.506232	ENSMUSG00000015843	1	8
GO:0043139	5'-3' DNA helicase activity	0.186609	0.506232	ENSMUSG00000025209	1	8
GO:0072559	NLRP3 inflammasome complex	0.186609	0.506232	ENSMUSG00000040620	1	8
GO:0017108	5'-flap endonuclease activity	0.186609	0.506232	ENSMUSG00000051235	1	8
GO:0015833	peptide transport	0.186609	0.506232	ENSMUSG00000044378	1	8
GO:0070847	core mediator complex	0.186609	0.506232	ENSMUSG00000022109	1	8
GO:0001867	complement activation, lectin pathway	0.186609	0.506232	ENSMUSG00000028979	1	8
GO:0097322	7SK snRNA binding	0.186609	0.506232	ENSMUSG00000048878	1	8
GO:0099078	BORC complex	0.186609	0.506232	ENSMUSG00000001018	1	8
GO:0042406	extrinsic component of endoplasmic reticulum membrane	0.186609	0.506232	ENSMUSG00000026849	1	8
GO:0050688	regulation of defense response to virus	0.186609	0.506232	ENSMUSG00000043207	1	8
GO:0031698	beta-2 adrenergic receptor binding	0.186609	0.506232	ENSMUSG00000021057	1	8
GO:0061469	regulation of type B pancreatic cell proliferation	0.186609	0.506232	ENSMUSG00000028967	1	8
GO:0046755	viral budding	0.186609	0.506232	ENSMUSG00000026792	1	8
GO:0006072	glycerol-3-phosphate metabolic process	0.186609	0.506232	ENSMUSG00000050627	1	8
GO:0000375	RNA splicing, via transesterification reactions	0.186609	0.506232	ENSMUSG00000032469	1	8
GO:0060485	mesenchyme development	0.186609	0.506232	ENSMUSG00000008999	1	8
GO:0033292	T-tubule organization	0.186609	0.506232	ENSMUSG00000037432	1	8
GO:0006308	DNA catabolic process	0.186609	0.506232	ENSMUSG00000024136	1	8
GO:0008541	proteasome regulatory particle, lid subcomplex	0.186609	0.506232	ENSMUSG00000042541	1	8
GO:0060055	angiogenesis involved in wound healing	0.186609	0.506232	ENSMUSG00000063856	1	8
GO:0004559	alpha-mannosidase activity	0.186609	0.506232	ENSMUSG00000040520	1	8
GO:1900027	regulation of ruffle assembly	0.186609	0.506232	ENSMUSG00000040945	1	8
GO:0016528	sarcoplasm	0.186609	0.506232	ENSMUSG00000028773	1	8
GO:0008278	cohesin complex	0.186609	0.506232	ENSMUSG00000022314	1	8
GO:0071493	cellular response to UV-B	0.186609	0.506232	ENSMUSG00000003068	1	8
GO:0120009	intermembrane lipid transfer	0.186609	0.506232	ENSMUSG00000073988	1	8
GO:0007215	glutamate receptor signaling pathway	0.186609	0.506232	ENSMUSG00000050556	1	8
GO:0097094	craniofacial suture morphogenesis	0.186609	0.506232	ENSMUSG00000045039	1	8
GO:0070129	regulation of mitochondrial translation	0.186609	0.506232	ENSMUSG00000001983	1	8
GO:0002320	lymphoid progenitor cell differentiation	0.186609	0.506232	ENSMUSG00000002633	1	8
GO:0071481	cellular response to X-ray	0.186609	0.506232	ENSMUSG00000027996	1	8
GO:0035865	cellular response to potassium ion	0.186609	0.506232	ENSMUSG00000025582	1	8
GO:0021978	telencephalon regionalization	0.186609	0.506232	ENSMUSG00000002633	1	8
GO:0005664	nuclear origin of replication recognition complex	0.186609	0.506232	ENSMUSG00000028587	1	8
GO:2001054	negative regulation of mesenchymal cell apoptotic process	0.186609	0.506232	ENSMUSG00000002633	1	8
GO:0051346	negative regulation of hydrolase activity	0.186609	0.506232	ENSMUSG00000041550	1	8
GO:0010940	positive regulation of necrotic cell death	0.186609	0.506232	ENSMUSG00000041736	1	8
GO:1900020	positive regulation of protein kinase C activity	0.186609	0.506232	ENSMUSG00000045414	1	8
GO:1901030	positive regulation of mitochondrial outer membrane permeabilization involved in apoptotic signaling pathway	0.186609	0.506232	ENSMUSG00000026278	1	8
GO:0005746	mitochondrial respirasome	0.186609	0.506232	ENSMUSG00000036199	1	8
GO:0051683	establishment of Golgi localization	0.186609	0.506232	ENSMUSG00000027835	1	8
GO:0048311	mitochondrion distribution	0.186609	0.506232	ENSMUSG00000034958	1	8
GO:0061133	endopeptidase activator activity	0.186609	0.506232	ENSMUSG00000027996	1	8
GO:0001164	RNA polymerase I core promoter sequence-specific DNA binding	0.186609	0.506232	ENSMUSG00000031832	1	8
GO:0070431	nucleotide-binding oligomerization domain containing 2 signaling pathway	0.186609	0.506232	ENSMUSG00000041605	1	8
GO:0035239	tube morphogenesis	0.186609	0.506232	ENSMUSG00000008999	1	8
GO:0030027	lamellipodium	0.186832	0.506232	ENSMUSG00000019359|ENSMUSG00000035000|ENSMUSG00000022438|ENSMUSG00000025432|ENSMUSG00000029707|ENSMUSG00000029684	6	163
GO:0060548	negative regulation of cell death	0.187664	0.506232	ENSMUSG00000073988|ENSMUSG00000024413|ENSMUSG00000024423|ENSMUSG00000008999	4	95
GO:0016236	macroautophagy	0.188106	0.506232	ENSMUSG00000001750|ENSMUSG00000022663	2	33
GO:0050775	positive regulation of dendrite morphogenesis	0.188106	0.506232	ENSMUSG00000021057|ENSMUSG00000032526	2	33
GO:0060170	ciliary membrane	0.188106	0.506232	ENSMUSG00000049488|ENSMUSG00000047139	2	33
GO:0000422	autophagy of mitochondrion	0.188106	0.506232	ENSMUSG00000022663|ENSMUSG00000038295	2	33
GO:0001937	negative regulation of endothelial cell proliferation	0.188106	0.506232	ENSMUSG00000002985|ENSMUSG00000090935	2	33
GO:0005246	calcium channel regulator activity	0.188106	0.506232	ENSMUSG00000031880|ENSMUSG00000020849	2	33
GO:0034260	negative regulation of GTPase activity	0.188106	0.506232	ENSMUSG00000004952|ENSMUSG00000040945	2	33
GO:0016791	phosphatase activity	0.189114	0.506232	ENSMUSG00000026176|ENSMUSG00000063821|ENSMUSG00000027559|ENSMUSG00000039431|ENSMUSG00000032561	5	129
GO:0051726	regulation of cell cycle	0.193024	0.506232	ENSMUSG00000022559|ENSMUSG00000022105|ENSMUSG00000020326|ENSMUSG00000024537|ENSMUSG00000038990	5	130
GO:0005840	ribosome	0.19371	0.506232	ENSMUSG00000007338|ENSMUSG00000028622|ENSMUSG00000038880|ENSMUSG00000002767|ENSMUSG00000046756|ENSMUSG00000063888	6	165
GO:0007166	cell surface receptor signaling pathway	0.19371	0.506232	ENSMUSG00000049551|ENSMUSG00000037415|ENSMUSG00000036966|ENSMUSG00000025127|ENSMUSG00000067642|ENSMUSG00000047139	6	165
GO:0030672	synaptic vesicle membrane	0.19457	0.506232	ENSMUSG00000020570|ENSMUSG00000021687|ENSMUSG00000025178	3	64
GO:0048589	developmental growth	0.196364	0.506232	ENSMUSG00000002633|ENSMUSG00000039233	2	34
GO:0005504	fatty acid binding	0.196364	0.506232	ENSMUSG00000028773|ENSMUSG00000054422	2	34
GO:0032588	trans-Golgi network membrane	0.196364	0.506232	ENSMUSG00000026278|ENSMUSG00000021687	2	34
GO:0005834	heterotrimeric G-protein complex	0.196364	0.506232	ENSMUSG00000038607|ENSMUSG00000000149	2	34
GO:0004601	peroxidase activity	0.196364	0.506232	ENSMUSG00000063856|ENSMUSG00000009356	2	34
GO:0008392	arachidonic acid epoxygenase activity	0.196364	0.506232	ENSMUSG00000052974|ENSMUSG00000040703	2	34
GO:0006402	mRNA catabolic process	0.196364	0.506232	ENSMUSG00000022323|ENSMUSG00000028114	2	34
GO:0017157	regulation of exocytosis	0.196364	0.506232	ENSMUSG00000008859|ENSMUSG00000003037	2	34
GO:0032008	positive regulation of TOR signaling	0.196364	0.506232	ENSMUSG00000028062|ENSMUSG00000025737	2	34
GO:0019899	enzyme binding	0.200604	0.506232	ENSMUSG00000031378|ENSMUSG00000074277|ENSMUSG00000035376|ENSMUSG00000047866|ENSMUSG00000033629|ENSMUSG00000025223|ENSMUSG00000022663|ENSMUSG00000047911|ENSMUSG00000066900|ENSMUSG00000025537|ENSMUSG00000001440|ENSMUSG00000022105|ENSMUSG00000020849	13	426
GO:0042493	response to drug	0.200928	0.506232	ENSMUSG00000027996|ENSMUSG00000021594|ENSMUSG00000024413|ENSMUSG00000025745|ENSMUSG00000057667	5	132
GO:0016746	transferase activity, transferring acyl groups	0.204202	0.506232	ENSMUSG00000026922|ENSMUSG00000027185|ENSMUSG00000031388|ENSMUSG00000028003|ENSMUSG00000030747|ENSMUSG00000036880	6	168
GO:0030316	osteoclast differentiation	0.204667	0.506232	ENSMUSG00000001750|ENSMUSG00000003070	2	35
GO:0071949	FAD binding	0.204667	0.506232	ENSMUSG00000036892|ENSMUSG00000026456	2	35
GO:0000079	regulation of cyclin-dependent protein serine/threonine kinase activity	0.204667	0.506232	ENSMUSG00000021548|ENSMUSG00000020326	2	35
GO:0050905	neuromuscular process	0.204667	0.506232	ENSMUSG00000043207|ENSMUSG00000037251	2	35
GO:0090399	replicative senescence	0.205067	0.506232	ENSMUSG00000021611	1	9
GO:0008175	tRNA methyltransferase activity	0.205067	0.506232	ENSMUSG00000074890	1	9
GO:0048739	cardiac muscle fiber development	0.205067	0.506232	ENSMUSG00000043207	1	9
GO:0008568	microtubule-severing ATPase activity	0.205067	0.506232	ENSMUSG00000025420	1	9
GO:0010950	positive regulation of endopeptidase activity	0.205067	0.506232	ENSMUSG00000027996	1	9
GO:0036435	K48-linked polyubiquitin modification-dependent protein binding	0.205067	0.506232	ENSMUSG00000008604	1	9
GO:0009410	response to xenobiotic stimulus	0.205067	0.506232	ENSMUSG00000063856	1	9
GO:0090150	establishment of protein localization to membrane	0.205067	0.506232	ENSMUSG00000024413	1	9
GO:0060406	positive regulation of penile erection	0.205067	0.506232	ENSMUSG00000002633	1	9
GO:0045927	positive regulation of growth	0.205067	0.506232	ENSMUSG00000026380	1	9
GO:0046321	positive regulation of fatty acid oxidation	0.205067	0.506232	ENSMUSG00000074064	1	9
GO:0030346	protein phosphatase 2B binding	0.205067	0.506232	ENSMUSG00000021057	1	9
GO:0035773	insulin secretion involved in cellular response to glucose stimulus	0.205067	0.506232	ENSMUSG00000075700	1	9
GO:0021796	cerebral cortex regionalization	0.205067	0.506232	ENSMUSG00000025128	1	9
GO:0070782	phosphatidylserine exposure on apoptotic cell surface	0.205067	0.506232	ENSMUSG00000037752	1	9
GO:1900227	positive regulation of NLRP3 inflammasome complex assembly	0.205067	0.506232	ENSMUSG00000040620	1	9
GO:0003993	acid phosphatase activity	0.205067	0.506232	ENSMUSG00000032561	1	9
GO:0008024	cyclin/CDK positive transcription elongation factor complex	0.205067	0.506232	ENSMUSG00000022105	1	9
GO:0016559	peroxisome fission	0.205067	0.506232	ENSMUSG00000030545	1	9
GO:0030296	protein tyrosine kinase activator activity	0.205067	0.506232	ENSMUSG00000047139	1	9
GO:0061702	inflammasome complex	0.205067	0.506232	ENSMUSG00000040620	1	9
GO:0090324	negative regulation of oxidative phosphorylation	0.205067	0.506232	ENSMUSG00000032081	1	9
GO:0034379	very-low-density lipoprotein particle assembly	0.205067	0.506232	ENSMUSG00000024588	1	9
GO:0061709	reticulophagy	0.205067	0.506232	ENSMUSG00000027746	1	9
GO:0042582	azurophil granule	0.205067	0.506232	ENSMUSG00000025232	1	9
GO:0045730	respiratory burst	0.205067	0.506232	ENSMUSG00000047139	1	9
GO:0033179	proton-transporting V-type ATPase, V0 domain	0.205067	0.506232	ENSMUSG00000028238	1	9
GO:0006646	phosphatidylethanolamine biosynthetic process	0.205067	0.506232	ENSMUSG00000070644	1	9
GO:0090207	regulation of triglyceride metabolic process	0.205067	0.506232	ENSMUSG00000002985	1	9
GO:0090527	actin filament reorganization	0.205067	0.506232	ENSMUSG00000019359	1	9
GO:0032494	response to peptidoglycan	0.205067	0.506232	ENSMUSG00000041605	1	9
GO:0034472	snRNA 3'-end processing	0.205067	0.506232	ENSMUSG00000037461	1	9
GO:1900180	regulation of protein localization to nucleus	0.205067	0.506232	ENSMUSG00000002633	1	9
GO:1904948	midbrain dopaminergic neuron differentiation	0.205067	0.506232	ENSMUSG00000026686	1	9
GO:0060426	lung vasculature development	0.205067	0.506232	ENSMUSG00000028967	1	9
GO:0060040	retinal bipolar neuron differentiation	0.205067	0.506232	ENSMUSG00000025128	1	9
GO:0002329	pre-B cell differentiation	0.205067	0.506232	ENSMUSG00000047139	1	9
GO:0031419	cobalamin binding	0.205067	0.506232	ENSMUSG00000002308	1	9
GO:0090382	phagosome maturation	0.205067	0.506232	ENSMUSG00000039395	1	9
GO:0044326	dendritic spine neck	0.205067	0.506232	ENSMUSG00000018765	1	9
GO:0007398	ectoderm development	0.205067	0.506232	ENSMUSG00000002633	1	9
GO:0048762	mesenchymal cell differentiation	0.205067	0.506232	ENSMUSG00000008999	1	9
GO:1900407	regulation of cellular response to oxidative stress	0.205067	0.506232	ENSMUSG00000031378	1	9
[truncated: 1,588 more rows]

## Sheet: Table S5
Table S5. KEGG enrichment results for upregulated DEGs in livers of R. pruinosus compared to non‑herbivorous rodents.													Table S2 GO enrichment results for upregulated DEGs in livers of R. pruinosus compared to non‑herbivorous rodents
[truncated: 254 more rows]

[truncated: 1 more sheets: Table S6]
